# Supplementary material for: Evolutionary dynamics and virulence factor variability in invasive Streptococcus pyogenes in Norway, 2017−2023
Source: mSphere. 2026 Mar 11;11(3):e00775-25. doi: 10.1128/msphere.00775-25 (PMC13037414; doi:10.1128/msphere.00775-25)
Supplement: Table S1 — Metadata. [file msphere.00775-25-s0004.xlsx]

## Sheet: MASTER
Samplename_anonymized	ACCESSION_SAMPLE	ACCESSION_RUN	Age_category	Sex	SampleTakenQuarter	SampleReceivedYear	Region	AACM_GAS_MIC	AAEM_GAS_MIC	AAPG_GAS_MIC	AATC_GAS_MIC	AATS_GAS_MIC	CM_S_R	EM_S_R	PG_S_R	TC_S_R	TS_S_R	AST_without_selection_bias	AMR_genes	Predicted_AMR_Phenotype	Genome_Length	N50	N_contigs_300plus	Num_emm_clusters	Emm_consensus	Emm_like_alleles	Emm_cluster	M1_type	Emm_parentlineage	GKI	GTR	MURI	MUTS	RECP	XPT	YQIL	MLST_CONSENSUS
IGAS-1	ERS24265538	ERR16759778	70-79	F	2017-Q1	2017	Mid	0.064	0.125	0.016	0.125	0.125	S	S	S	S	S	1	None	Susceptible	1796343	147826	38	1	12.0		A-C4	NA	12	gki(5)	gtr(2)	murI(2)	mutS(6)	recP(6)	xpt(2)	yqiL(2)	36
IGAS-2	ERS24265539	ERR16762367	60-69	F	2017-Q1	2017	East	0.125	0.125	0.016	0.125	0.125	S	S	S	S	S	1	None	Susceptible	1860808	211137	33	1	28.0		E4	NA	28	gki(11)	gtr(6)	murI(14)	mutS(5)	recP(9)	xpt(17)	yqiL(19)	52
IGAS-3	ERS24265540	ERR16762368	60-69	M	2017-Q1	2017	North	0.064	0.064	0.016	0.125	0.25	S	S	S	S	S	1	None	Susceptible	1801903	203509	26	1	1.94		A-C3	M1glob	1	gki(4)	gtr(3)	murI(4)	mutS(4)	recP(4)	xpt(2)	yqiL(4)	28
IGAS-4	ERS24265541	ERR16762369	70-79	M	2017-Q1	2017	East	0.064	0.064	0.016	0.125	0.125	S	S	S	S	S	1	None	Susceptible	1802481	220990	21	1	1.0		A-C3	M1UK	1	gki(4)	gtr(3)	murI(4)	mutS(4)	recP(4)	xpt(2)	yqiL(4)	28
IGAS-5	ERS24265542	ERR16762370	20-29	F	2017-Q1	2017	East	0.125	0.064	0.016	0.25	0.25	S	S	S	S	S	1	None	Susceptible	1825527	175539	37	1	3.123		A-C5	NA	3	gki(2)	gtr(6)	murI(8)	mutS(5)	recP(2)	xpt(3)	yqiL(2)	15
IGAS-6	ERS24265543	ERR16762371	30-39	M	2017-Q1	2017	West	0.064	0.064	0.016	0.125	0.25	S	S	S	S	S	1	None	Susceptible	1840020	208317	43	1	3.1		A-C5	NA	3	gki(2)	gtr(6)	murI(8)	mutS(5)	recP(2)	xpt(3)	yqiL(2)	15
IGAS-7	ERS24265544	ERR16762372	70-79	F	2017-Q1	2017	East	0.064	0.064	0.016	0.125	0.25	S	S	S	S	S	1	None	Susceptible	1823994	132768	43	1	3.1		A-C5	NA	3	gki(2)	gtr(6)	murI(8)	mutS(5)	recP(2)	xpt(3)	yqiL(2)	15
IGAS-8	ERS24265545	ERR16762373	80-89	F	2017-Q1	2017	East	0.064	0.064	0.008	0.125	0.032	S	S	S	S	S	1	None	Susceptible	1903472	162663	46	2	75.0	EMM170.0*	E6	NA	75	gki(11)	gtr(2)	murI(1)	mutS(3)	recP(50)	xpt(8)	yqiL(7)	150
IGAS-9	ERS24265546	ERR16762374	70-79	F	2017-Q1	2017	North	0.064	0.064	0.016	0.125	0.25	S	S	S	S	S	1	None	Susceptible	1882242	105055	61	1	6.4		Single protein cluster clade Y	NA	6	gki(5)	gtr(52)	murI(5)	mutS(5)	recP(5)	xpt(4)	yqiL(3)	382
IGAS-10	ERS24265547	ERR16762375	50-59	M	2017-Q1	2017	West	0.125	0.064	0.016	0.125	0.25	S	S	S	S	S	1	None	Susceptible	1838873	113326	38	1	1.29		A-C3	M1glob	1	gki(4)	gtr(3)	murI(4)	mutS(4)	recP(4)	xpt(2)	yqiL(4)	28
IGAS-11	ERS24265548	ERR16762376	0-9	F	2017-Q1	2017	North	0.125	0.125	0.016	0.125	0.125	S	S	S	S	S	1	None	Susceptible	1801639	203508	29	1	1.25		A-C3	M1glob	1	gki(4)	gtr(3)	murI(4)	mutS(4)	recP(4)	xpt(2)	yqiL(4)	28
IGAS-12	ERS24265549	ERR16762377	60-69	F	2017-Q1	2017	East	0.064	0.064	0.016	0.125	0.125	S	S	S	S	S	1	None	Susceptible	1796154	176674	37	1	12.0		A-C4	NA	12	gki(5)	gtr(2)	murI(2)	mutS(6)	recP(6)	xpt(2)	yqiL(2)	36
IGAS-13	ERS24265550	ERR16762378	70-79	M	2017-Q1	2017	East	0.064	0.125	0.016	0.125	0.25	S	S	S	S	S	1	None	Susceptible	1795978	176674	39	1	12.0		A-C4	NA	12	gki(5)	gtr(2)	murI(2)	mutS(6)	recP(6)	xpt(2)	yqiL(2)	36
IGAS-14	ERS24265551	ERR16762379	70-79	F	2017-Q1	2017	East	0.064	0.064	0.008	0.125	0.125	S	S	S	S	S	1	None	Susceptible	1864116	115592	72	1	6.0		Single protein cluster clade Y	NA	6	gki(5)	gtr(52)	murI(5)	mutS(5)	recP(5)	xpt(4)	yqiL(118)	839
IGAS-15	ERS24265552	ERR16762380	70-79	M	2017-Q1	2017	East	0.064	0.064	0.016	0.125	0.125	S	S	S	S	S	1	None	Susceptible	1801935	220967	23	1	1.25		A-C3	M1glob	1	gki(4)	gtr(3)	murI(4)	mutS(4)	recP(4)	xpt(2)	yqiL(4)	28
IGAS-16	ERS24265553	ERR16762381	80-89	F	2017-Q1	2017	North	0.125	0.064	0.016	0.125	0.125	S	S	S	S	S	1	None	Susceptible	1802024	203509	26	1	1.25		A-C3	M1glob	1	gki(4)	gtr(3)	murI(4)	mutS(4)	recP(4)	xpt(2)	yqiL(4)	28
IGAS-17	ERS24265554	ERR16762382	60-69	M	2017-Q1	2017	East	0.125	0.064	0.016	0.125	0.25	S	S	S	S	S	1	None	Susceptible	1858874	175539	41	1	3.1		A-C5	NA	3	gki(2)	gtr(6)	murI(8)	mutS(5)	recP(2)	xpt(3)	yqiL(2)	15
IGAS-18	ERS24265555	ERR16762383	30-39	M	2017-Q1	2017	East	0.125	0.125	0.016	0.125	0.125	S	S	S	S	S	1	None	Susceptible	1861661	211180	26	1	28.0		E4	NA	28	gki(11)	gtr(6)	murI(14)	mutS(5)	recP(9)	xpt(17)	yqiL(19)	52
IGAS-19	ERS24265556	ERR16762384	70-79	F	2017-Q1	2017	East	0.125	0.125	0.016	0.125	0.064	S	S	S	S	S	1	None	Susceptible	1838254	220975	25	1	1.0		A-C3	M1glob	1	gki(4)	gtr(3)	murI(4)	mutS(4)	recP(4)	xpt(2)	yqiL(4)	28
IGAS-20	ERS24265557	ERR16762385	40-49	F	2017-Q1	2017	East	0.125	0.125	0.016	0.125	0.25	S	S	S	S	S	1	None	Susceptible	1796560	147760	38	1	12.37		A-C4	NA	12	gki(5)	gtr(2)	murI(2)	mutS(82)	recP(6)	xpt(2)	yqiL(2)	242
IGAS-21	ERS24265558	ERR16762386	60-69	M	2017-Q1	2017	East	0.064	0.064	0.016	32	0.25	S	S	S	R	S	1	tet(M)	tetracycline	1867034	165512	33	1	4.5		E1	NA	4	gki(4)	gtr(26)	murI(51)	mutS(35)	recP(~34)	xpt(2)	yqiL(27)	-
IGAS-22	ERS24265559	ERR16762387	0-9	M	2017-Q1	2017	Mid	0.125	>256	0.032	0.064	0.25	S	R	S	S	S	1	erm(T)	MLS	1788229	156377	35	2	4.0	EMM156.0*	E1	NA	4	gki(5)	gtr(11)	murI(8)	mutS(5)	recP(15)	xpt(2)	yqiL(1)	39
IGAS-23	ERS24265560	ERR16762388	10-19	M	2017-Q1	2017	North	0.125	0.125	0.016	0.25	0.125	S	S	S	S	S	1	None	Susceptible	1801282	116743	32	1	1.25		A-C3	M1glob	1	gki(4)	gtr(3)	murI(4)	mutS(4)	recP(4)	xpt(2)	yqiL(4)	28
IGAS-24	ERS24265561	ERR16762389	40-49	F	2017-Q1	2017	Mid	0.125	0.064	0.016	0.125	0.125	S	S	S	S	S	1	None	Susceptible	1801584	203509	29	1	1.25		A-C3	M1glob	1	gki(4)	gtr(149)	murI(4)	mutS(4)	recP(4)	xpt(2)	yqiL(4)	1172
IGAS-25	ERS24265562	ERR16762390	70-79	F	2017-Q1	2017	East	0.125	0.125	0.016	0.125	0.5	S	S	S	S	S	1	None	Susceptible	1801497	203509	27	1	1.0		A-C3	M1glob	1	gki(4)	gtr(3)	murI(4)	mutS(4)	recP(4)	xpt(100)	yqiL(4)	785
IGAS-26	ERS24265563	ERR16762391	30-39	F	2017-Q1	2017	South	0.064	0.064	0.016	0.125	0.125	S	S	S	S	S	1	None	Susceptible	1715181	155843	26	2	89.0	EMM203.4	E4	NA	89	gki(16)	gtr(2)	murI(8)	mutS(3)	recP(1)	xpt(13)	yqiL(3)	101
IGAS-27	ERS24265564	ERR16762392	30-39	F	2017-Q1	2017	East	0.064	0.064	0.016	0.125	0.125	S	S	S	S	S	1	None	Susceptible	1801436	203509	27	1	1.0		A-C3	M1UK	1	gki(4)	gtr(3)	murI(4)	mutS(4)	recP(4)	xpt(2)	yqiL(4)	28
IGAS-28	ERS24265565	ERR16762393	0-9	M	2017-Q1	2017	East	0.064	0.125	0.016	0.125	0.25	S	S	S	S	S	1	None	Susceptible	1801446	203497	27	1	1.0		A-C3	M1UK	1	gki(4)	gtr(3)	murI(4)	mutS(4)	recP(4)	xpt(2)	yqiL(4)	28
IGAS-29	ERS24265566	ERR16762394	80-89	M	2017-Q1	2017	East	0.125	0.125	0.016	0.125	0.125	S	S	S	S	S	1	None	Susceptible	1796036	147760	42	1	12.37		A-C4	NA	12	gki(5)	gtr(2)	murI(2)	mutS(82)	recP(6)	xpt(2)	yqiL(2)	242
IGAS-30	ERS24265567	ERR16762395	30-39	M	2017-Q1	2017	East	0.064	0.125	0.016	0.125	0.125	S	S	S	S	S	1	None	Susceptible	1801950	203460	24	1	1.0		A-C3	M1UK	1	gki(4)	gtr(3)	murI(4)	mutS(4)	recP(4)	xpt(2)	yqiL(4)	28
IGAS-31	ERS24265568	ERR16762396	70-79	F	2017-Q1	2017	East	0.064	0.064	0.016	0.125	0.125	S	S	S	S	S	1	None	Susceptible	1801446	203509	26	1	1.25		A-C3	M1glob	1	gki(4)	gtr(3)	murI(4)	mutS(4)	recP(4)	xpt(2)	yqiL(4)	28
IGAS-32	ERS24265569	ERR16762397	60-69	M	2017-Q1	2017	East	0.125	0.064	0.016	0.125	0.125	S	S	S	S	S	1	None	Susceptible	1802535	220976	24	1	1.25		A-C3	M1glob	1	gki(4)	gtr(3)	murI(4)	mutS(4)	recP(4)	xpt(2)	yqiL(4)	28
IGAS-33	ERS24265570	ERR16762398	30-39	F	2017-Q1	2017	Mid	0.125	0.125	0.016	0.125	0.125	S	S	S	S	S	1	None	Susceptible	1796041	147826	41	1	12.0		A-C4	NA	12	gki(5)	gtr(2)	murI(2)	mutS(6)	recP(6)	xpt(2)	yqiL(2)	36
IGAS-34	ERS24265571	ERR16762399	30-39	F	2017-Q1	2017	East	0.064	0.125	0.016	0.125	0.125	S	S	S	S	S	1	None	Susceptible	1801948	220976	23	1	1.25		A-C3	M1glob	1	gki(4)	gtr(3)	murI(4)	mutS(4)	recP(4)	xpt(2)	yqiL(4)	28
IGAS-35	ERS24265572	ERR16762400	0-9	F	2017-Q1	2017	East	0.064	0.064	0.016	0.125	0.125	S	S	S	S	S	1	None	Susceptible	1802453	220975	21	1	1.0		A-C3	M1UK	1	gki(4)	gtr(3)	murI(4)	mutS(4)	recP(4)	xpt(2)	yqiL(4)	28
IGAS-36	ERS24265573	ERR16762401	50-59	F	2017-Q1	2017	East	0.064	0.064	0.016	0.125	0.125	S	S	S	S	S	1	None	Susceptible	1801446	203509	26	1	1.25		A-C3	M1glob	1	gki(4)	gtr(3)	murI(4)	mutS(4)	recP(4)	xpt(2)	yqiL(4)	28
IGAS-37	ERS24265574	ERR16762402	70-79	F	2017-Q1	2017	West	0.064	0.064	0.016	0.125	0.125	S	S	S	S	S	1	None	Susceptible	1802404	220975	21	1	1.33		A-C3	M1UK	1	gki(4)	gtr(3)	murI(4)	mutS(4)	recP(4)	xpt(2)	yqiL(4)	28
IGAS-38	ERS24265575	ERR16762403	70-79	F	2017-Q1	2017	East	0.125	0.125	0.016	0.125	0.25	S	S	S	S	S	1	None	Susceptible	1796049	147760	42	1	12.37		A-C4	NA	12	gki(5)	gtr(2)	murI(2)	mutS(82)	recP(6)	xpt(2)	yqiL(2)	242
IGAS-39	ERS24265576	ERR16762404	50-59	F	2017-Q1	2017	East	0.064	0.125	0.016	0.125	0.125	S	S	S	S	S	1	None	Susceptible	1801960	203509	24	1	1.33		A-C3	M1UK	1	gki(4)	gtr(3)	murI(4)	mutS(4)	recP(4)	xpt(2)	yqiL(4)	28
IGAS-40	ERS24265577	ERR16762405	0-9	M	2017-Q1	2017	West	0.125	0.125	0.016	0.25	0.5	S	S	S	S	S	1	None	Susceptible	1796069	147825	40	1	12.0		A-C4	NA	12	gki(5)	gtr(2)	murI(2)	mutS(6)	recP(6)	xpt(2)	yqiL(2)	36
IGAS-41	ERS24265578	ERR16762406	70-79	M	2017-Q1	2017	West	0.5	>256	0.016	32	>32	S	R	S	R	R	1	ant(6)-Ia, aph(3')-III, erm(B), tet(M)	aminoglycosides, MLS, tetracycline	1923948	162690	59	2	49.0	EMM236.2~*	E3	NA	49	gki(4)	gtr(6)	murI(2)	mutS(54)	recP(21)	xpt(7)	yqiL(1)	371
IGAS-42	ERS24265579	ERR16762407	60-69	M	2017-Q1	2017	West	0.064	0.125	0.016	0.125	0.125	S	S	S	S	S	1	None	Susceptible	1876409	59795	84	1	6.4		Single protein cluster clade Y	NA	6	gki(5)	gtr(52)	murI(5)	mutS(5)	recP(5)	xpt(4)	yqiL(3)	382
IGAS-43	ERS24265580	ERR16762408	0-9	F	2017-Q1	2017	East	0.125	0.125	0.016	0.125	0.25	S	S	S	S	S	1	None	Susceptible	1795718	159576	41	1	12.0		A-C4	NA	12	gki(5)	gtr(2)	murI(2)	mutS(6)	recP(6)	xpt(2)	yqiL(2)	36
IGAS-44	ERS24265581	ERR16762409	60-69	F	2017-Q1	2017	East	0.125	0.125	0.016	0.125	0.125	S	S	S	S	S	1	None	Susceptible	1859044	171044	29	2	75.0	EMM170.0*	E6	NA	75	gki(11)	gtr(2)	murI(1)	mutS(3)	recP(50)	xpt(8)	yqiL(7)	150
IGAS-45	ERS24265582	ERR16762410	30-39	M	2017-Q1	2017	West	>256	>256	0.016	0.125	0.125	R	R	S	S	S	1	erm(B)	MLS	1849336	130914	35	1	82.0		E3	NA	82	gki(5)	gtr(2)	murI(2)	mutS(6)	recP(6)	xpt(2)	yqiL(2)	36
IGAS-46	ERS24265583	ERR16762411	50-59	F	2017-Q1	2017	North	0.064	0.064	0.016	0.125	0.064	S	S	S	S	S	1	None	Susceptible	1802022	203509	26	1	1.25		A-C3	M1glob	1	gki(4)	gtr(3)	murI(4)	mutS(4)	recP(4)	xpt(2)	yqiL(4)	28
IGAS-47	ERS24265584	ERR16762412	80-89	M	2017-Q1	2017	North	0.064	0.125	0.016	0.125	0.25	S	S	S	S	S	1	None	Susceptible	1879923	124758	51	1	44.0		E3	NA	44	gki(4)	gtr(2)	murI(3)	mutS(11)	recP(17)	xpt(3)	yqiL(1)	25
IGAS-48	ERS24265585	ERR16762413	80-89	F	2017-Q1	2017	West	0.064	0.125	0.016	0.064	0.064	S	S	S	S	S	1	None	Susceptible	1801576	203508	29	1	1.25		A-C3	M1glob	1	gki(4)	gtr(149)	murI(4)	mutS(4)	recP(4)	xpt(2)	yqiL(4)	1172
IGAS-49	ERS24265586	ERR16762414	70-79	F	2017-Q1	2017	East	0.125	0.125	0.016	0.125	0.125	S	S	S	S	S	1	None	Susceptible	1800980	203509	29	1	1.25		A-C3	M1glob	1	gki(4)	gtr(3)	murI(4)	mutS(4)	recP(4)	xpt(2)	yqiL(4)	28
IGAS-50	ERS24265587	ERR16762415	40-49	F	2017-Q1	2017	East	0.125	0.125	0.016	32	0.125	S	S	S	R	S	1	tet(M)	tetracycline	1824000	203843	33	2	41.9	EMM156.0~*	D4	NA	41	gki(2)	gtr(6)	murI(8)	mutS(3)	recP(9)	xpt(3)	yqiL(1)	14
IGAS-51	ERS24265588	ERR16762416	70-79	M	2017-Q1	2017	West	0.125	0.064	0.016	0.125	0.25	S	S	S	S	S	1	None	Susceptible	1826990	135348	49	1	3.1		A-C5	NA	3	gki(2)	gtr(6)	murI(8)	mutS(5)	recP(2)	xpt(3)	yqiL(2)	15
IGAS-52	ERS24265589	ERR16762417	0-9	M	2017-Q1	2017	East	0.125	0.125	0.016	0.125	0.25	S	S	S	S	S	1	None	Susceptible	1795547	159590	41	1	12.0		A-C4	NA	12	gki(5)	gtr(2)	murI(2)	mutS(6)	recP(6)	xpt(2)	yqiL(2)	36
IGAS-53	ERS24265590	ERR16762418	60-69	F	2017-Q1	2017	East	0.064	0.064	0.016	0.125	0.064	S	S	S	S	S	1	None	Susceptible	1801438	203508	27	1	1.103		A-C3	M1glob	1	gki(4)	gtr(3)	murI(4)	mutS(4)	recP(4)	xpt(100)	yqiL(4)	785
IGAS-54	ERS24265591	ERR16762419	60-69	F	2017-Q1	2017	North	0.064	0.125	0.016	0.125	0.125	S	S	S	S	S	1	None	Susceptible	1801560	203509	29	1	1.25		A-C3	M1glob	1	gki(4)	gtr(3)	murI(4)	mutS(4)	recP(4)	xpt(2)	yqiL(4)	28
IGAS-55	ERS24265592	ERR16762420	0-9	M	2017-Q1	2017	North	0.064	0.064	0.008	0.125	0.25	S	S	S	S	S	1	None	Susceptible	1863874	115592	72	1	6.0		Single protein cluster clade Y	NA	6	gki(5)	gtr(52)	murI(5)	mutS(5)	recP(5)	xpt(4)	yqiL(118)	839
IGAS-56	ERS24265593	ERR16762421	60-69	F	2017-Q1	2017	West	0.125	0.125	0.016	0.125	0.064	S	S	S	S	S	1	None	Susceptible	1820986	223605	24	1	28.0		E4	NA	28	gki(11)	gtr(6)	murI(14)	mutS(5)	recP(9)	xpt(17)	yqiL(73)	456
IGAS-57	ERS24265594	ERR16762422	30-39	F	2017-Q1	2017	East	0.064	0.064	0.016	0.125	0.25	S	S	S	S	S	1	None	Susceptible	1783960	162733	32	2	4.0	EMM156.0*	E1	NA	4	gki(5)	gtr(11)	murI(8)	mutS(5)	recP(15)	xpt(2)	yqiL(1)	39
IGAS-58	ERS24265595	ERR16762423	50-59	F	2017-Q1	2017	West	0.125	0.125	0.016	0.125	0.25	S	S	S	S	S	1	None	Susceptible	1801513	203461	27	1	1.0		A-C3	M1UK	1	gki(4)	gtr(3)	murI(4)	mutS(4)	recP(4)	xpt(2)	yqiL(4)	28
IGAS-59	ERS24265596	ERR16762424	90-	F	2017-Q1	2017	West	0.125	0.125	0.016	32	0.064	S	S	S	R	S	1	tet(M)	tetracycline	1849375	137659	50	3	22.0	EMM149.3~*;EMM156.0*	E4	NA	22	gki(9)	gtr(8)	murI(1)	mutS(1)	recP(1)	xpt(3)	yqiL(4)	46
IGAS-60	ERS24265597	ERR16762425	50-59	F	2017-Q1	2017	North	0.125	0.125	0.016	0.25	0.25	S	S	S	S	S	1	None	Susceptible	1796116	147826	42	1	12.0		A-C4	NA	12	gki(5)	gtr(2)	murI(2)	mutS(6)	recP(6)	xpt(2)	yqiL(2)	36
IGAS-61	ERS24265598	ERR16762426	50-59	M	2017-Q1	2017	West	0.064	0.064	0.016	0.125	0.125	S	S	S	S	S	1	None	Susceptible	1801235	203510	27	1	1.0		A-C3	M1glob	1	gki(4)	gtr(3)	murI(4)	mutS(4)	recP(4)	xpt(2)	yqiL(4)	28
IGAS-62	ERS24265599	ERR16762427	70-79	M	2017-Q1	2017	East	0.125	2	0.016	64	0.125	S	R	S	R	S	1	erm(A), tet(O)	MLS, tetracycline	1929084	162814	32	2	77.0	EMM159.0*	E4	NA	77	gki(13)	gtr(6)	murI(2)	mutS(3)	recP(23)	xpt(3)	yqiL(11)	63
IGAS-63	ERS24265600	ERR16762428	30-39	M	2017-Q1	2017	East	0.125	0.125	0.016	0.125	0.25	S	S	S	S	S	1	None	Susceptible	1795680	147558	41	1	12.0		A-C4	NA	12	gki(5)	gtr(2)	murI(2)	mutS(6)	recP(6)	xpt(2)	yqiL(2)	36
IGAS-64	ERS24265601	ERR16762429	20-29	F	2017-Q1	2017	East	0.125	0.125	0.016	0.125	0.125	S	S	S	S	S	1	None	Susceptible	1861020	211186	32	1	28.0		E4	NA	28	gki(11)	gtr(6)	murI(14)	mutS(5)	recP(9)	xpt(17)	yqiL(19)	52
IGAS-65	ERS24265602	ERR16762430	70-79	F	2017-Q1	2017	North	0.064	0.125	0.016	0.125	0.064	S	S	S	S	S	1	None	Susceptible	1819964	190223	28	2	75.0	EMM170.0*	E6	NA	75	gki(11)	gtr(2)	murI(1)	mutS(3)	recP(50)	xpt(8)	yqiL(7)	150
IGAS-66	ERS24265603	ERR16762431	80-89	M	2017-Q1	2017	West	0.064	0.125	0.016	0.125	0.125	S	S	S	S	S	1	None	Susceptible	1796117	147760	41	1	12.37		A-C4	NA	12	gki(5)	gtr(2)	murI(2)	mutS(82)	recP(6)	xpt(2)	yqiL(2)	242
IGAS-67	ERS24265604	ERR16762432	60-69	F	2017-Q1	2017	West	0.125	0.125	0.016	0.125	0.25	S	S	S	S	S	1	None	Susceptible	1833876	147625	44	1	12.0		A-C4	NA	12	gki(5)	gtr(2)	murI(2)	mutS(6)	recP(6)	xpt(2)	yqiL(2)	36
IGAS-68	ERS24265605	ERR16762433	10-19	F	2017-Q1	2017	West	0.064	0.064	0.008	16	0.125	S	S	S	R	S	1	tet(M)	tetracycline	1841431	162815	26	1	82.0		E3	NA	82	gki(4)	gtr(65)	murI(21)	mutS(16)	recP(17)	xpt(3)	yqiL(1)	314
IGAS-69	ERS24265606	ERR16762434	80-89	F	2017-Q1	2017	East	0.064	0.064	0.016	0.125	0.125	S	S	S	S	S	1	None	Susceptible	1801523	203460	27	1	1.33		A-C3	M1UK	1	gki(4)	gtr(3)	murI(4)	mutS(4)	recP(4)	xpt(2)	yqiL(4)	28
IGAS-70	ERS24265607	ERR16762435	40-49	M	2017-Q1	2017	North	0.125	0.125	0.016	0.125	0.125	S	S	S	S	S	1	None	Susceptible	1801558	203509	29	1	1.25		A-C3	M1glob	1	gki(4)	gtr(3)	murI(4)	mutS(4)	recP(4)	xpt(2)	yqiL(4)	28
IGAS-71	ERS24265608	ERR16762436	80-89	F	2017-Q1	2017	Mid	0.064	0.064	0.016	0.125	0.064	S	S	S	S	S	1	None	Susceptible	1821353	223605	27	1	28.0		E4	NA	28	gki(11)	gtr(6)	murI(14)	mutS(5)	recP(9)	xpt(17)	yqiL(19)	52
IGAS-72	ERS24265609	ERR16762437	0-9	F	2017-Q1	2017	North	0.125	0.125	0.016	0.125	0.25	S	S	S	S	S	1	None	Susceptible	1831510	130312	61	1	12.0		A-C4	NA	12	gki(5)	gtr(2)	murI(2)	mutS(6)	recP(6)	xpt(2)	yqiL(2)	36
IGAS-73	ERS24265610	ERR16762438	60-69	F	2017-Q1	2017	East	0.064	0.064	0.016	0.125	0.125	S	S	S	S	S	1	None	Susceptible	1827734	197985	27	2	75.0	EMM170.0*	E6	NA	75	gki(11)	gtr(2)	murI(1)	mutS(3)	recP(50)	xpt(8)	yqiL(7)	150
IGAS-74	ERS24265611	ERR16762439	60-69	M	2017-Q1	2017	East	0.125	0.064	0.016	0.125	0.25	S	S	S	S	S	1	None	Susceptible	1858041	175539	40	1	3.1		A-C5	NA	3	gki(2)	gtr(6)	murI(8)	mutS(5)	recP(2)	xpt(3)	yqiL(2)	15
IGAS-75	ERS24265612	ERR16762440	70-79	M	2017-Q1	2017	East	0.125	0.125	0.016	0.125	0.125	S	S	S	S	S	1	None	Susceptible	1756949	147958	35	1	12.0		A-C4	NA	12	gki(5)	gtr(2)	murI(2)	mutS(6)	recP(6)	xpt(2)	yqiL(2)	36
IGAS-76	ERS24265613	ERR16762441	70-79	M	2017-Q1	2017	East	0.064	0.064	0.016	0.125	0.064	S	S	S	S	S	1	None	Susceptible	1801910	203496	24	1	1.0		A-C3	M1UK	1	gki(4)	gtr(3)	murI(4)	mutS(4)	recP(4)	xpt(2)	yqiL(4)	28
IGAS-77	ERS24265614	ERR16762442	50-59	F	2017-Q1	2017	East	0.064	0.064	0.016	0.125	0.125	S	S	S	S	S	1	None	Susceptible	1800979	203508	29	1	1.25		A-C3	M1glob	1	gki(4)	gtr(3)	murI(4)	mutS(4)	recP(4)	xpt(2)	yqiL(4)	28
IGAS-78	ERS24265615	ERR16762443	60-69	M	2017-Q1	2017	East	0.064	0.064	0.016	0.125	0.125	S	S	S	S	S	1	None	Susceptible	1802100	203508	26	1	1.105		A-C3	M1glob	1	gki(4)	gtr(3)	murI(4)	mutS(4)	recP(4)	xpt(2)	yqiL(4)	28
IGAS-79	ERS24265616	ERR16762444	60-69	M	2017-Q1	2017	North	0.064	0.064	0.016	0.125	0.125	S	S	S	S	S	1	None	Susceptible	1802081	203509	26	1	1.25		A-C3	M1glob	1	gki(4)	gtr(3)	murI(4)	mutS(4)	recP(4)	xpt(2)	yqiL(4)	28
IGAS-80	ERS24265617	ERR16762445	70-79	M	2017-Q1	2017	North	0.064	0.064	0.016	0.125	0.125	S	S	S	S	S	1	None	Susceptible	1802525	220976	23	1	1.25		A-C3	M1glob	1	gki(4)	gtr(3)	murI(4)	mutS(4)	recP(4)	xpt(2)	yqiL(4)	28
IGAS-81	ERS24265618	ERR16762446	20-29	F	2017-Q2	2017	East	0.064	0.064	0.016	8	1	S	S	S	R	S	1	tet(M)	tetracycline	1840091	189238	29	2	110.0	EMM203.4~	E2	NA	110	gki(25)	gtr(2)	murI(8)	mutS(6)	recP(30)	xpt(25)	yqiL(39)	515
IGAS-82	ERS24265619	ERR16762447	70-79	M	2017-Q1	2017	West	0.125	0.125	0.016	0.125	0.125	S	S	S	S	S	1	None	Susceptible	1800531	118566	31	1	1.33		A-C3	M1UK	1	gki(4)	gtr(3)	murI(4)	mutS(4)	recP(4)	xpt(2)	yqiL(4)	28
IGAS-83	ERS24265620	ERR16762448	40-49	M	2017-Q2	2017	East	0.064	0.064	0.016	0.25	0.125	S	S	S	S	S	1	None	Susceptible	1841268	146963	43	2	4.0	EMM156.0*	E1	NA	4	gki(5)	gtr(11)	murI(8)	mutS(5)	recP(15)	xpt(2)	yqiL(1)	39
IGAS-84	ERS24265621	ERR16762449	60-69	M	2017-Q2	2017	East	0.064	0.125	0.016	0.125	0.125	S	S	S	S	S	1	None	Susceptible	1796756	147759	38	1	12.0		A-C4	NA	12	gki(5)	gtr(2)	murI(2)	mutS(6)	recP(6)	xpt(2)	yqiL(2)	36
IGAS-85	ERS24265622	ERR16762450	70-79	F	2017-Q2	2017	East	0.064	0.125	0.016	0.125	0.125	S	S	S	S	S	1	None	Susceptible	1801824	220976	23	1	1.25		A-C3	M1glob	1	gki(4)	gtr(3)	murI(4)	mutS(4)	recP(4)	xpt(2)	yqiL(4)	28
IGAS-86	ERS24265623	ERR16762451	50-59	F	2017-Q2	2017	East	0.064	0.064	0.016	0.125	0.125	S	S	S	S	S	1	None	Susceptible	1802378	220975	21	1	1.3		A-C3	M1UK	1	gki(4)	gtr(3)	murI(4)	mutS(4)	recP(4)	xpt(2)	yqiL(4)	28
IGAS-87	ERS24265624	ERR16762452	60-69	M	2017-Q2	2017	East	0.064	0.125	0.016	0.125	0.125	S	S	S	S	S	1	None	Susceptible	1802382	220973	23	1	1.0		A-C3	M1glob	1	gki(4)	gtr(3)	murI(4)	mutS(4)	recP(4)	xpt(2)	yqiL(4)	28
IGAS-88	ERS24265625	ERR16762453	70-79	M	2017-Q2	2017	East	0.064	0.064	0.016	0.125	0.125	S	S	S	S	S	1	None	Susceptible	1845263	213416	32	1	28.0		E4	NA	28	gki(11)	gtr(6)	murI(14)	mutS(5)	recP(9)	xpt(17)	yqiL(19)	52
IGAS-89	ERS24265626	ERR16762454	60-69	M	2017-Q2	2017	East	0.064	0.064	0.016	0.125	0.125	S	S	S	S	S	1	None	Susceptible	1796596	147760	39	1	12.37		A-C4	NA	12	gki(5)	gtr(2)	murI(2)	mutS(82)	recP(6)	xpt(2)	yqiL(2)	242
IGAS-90	ERS24265627	ERR16762455	60-69	M	2017-Q2	2017	East	>256	>256	0.016	0.064	0.064	R	R	S	S	S	1	ant(6)-Ia, aph(3')-III, erm(B)	aminoglycosides, MLS	1889763	223604	27	1	28.0		E4	NA	28	gki(11)	gtr(6)	murI(14)	mutS(5)	recP(9)	xpt(17)	yqiL(19)	52
IGAS-91	ERS24265628	ERR16762456	60-69	M	2017-Q2	2017	East	0.064	0.064	0.016	0.125	0.25	S	S	S	S	S	1	None	Susceptible	1858635	175539	41	1	3.1		A-C5	NA	3	gki(2)	gtr(6)	murI(8)	mutS(5)	recP(2)	xpt(3)	yqiL(2)	15
IGAS-92	ERS24265629	ERR16762457	70-79	M	2017-Q2	2017	East	0.064	0.064	0.016	0.125	0.125	S	S	S	S	S	1	None	Susceptible	1801943	203509	26	1	1.25		A-C3	M1glob	1	gki(4)	gtr(3)	murI(4)	mutS(4)	recP(4)	xpt(2)	yqiL(4)	28
IGAS-93	ERS24265630	ERR16762458	70-79	M	2017-Q2	2017	East	0.064	0.064	0.016	0.125	0.064	S	S	S	S	S	1	None	Susceptible	1801891	203508	24	1	1.0		A-C3	M1glob	1	gki(4)	gtr(3)	murI(4)	mutS(4)	recP(4)	xpt(2)	yqiL(4)	28
IGAS-94	ERS24265631	ERR16762459	80-89	F	2017-Q2	2017	East	0.064	0.064	0.016	0.125	0.125	S	S	S	S	S	1	None	Susceptible	1801436	203509	27	1	1.0		A-C3	M1UK	1	gki(4)	gtr(3)	murI(4)	mutS(4)	recP(4)	xpt(2)	yqiL(4)	28
IGAS-95	ERS24265632	ERR16762460	70-79	M	2017-Q2	2017	West	0.125	0.125	0.016	0.125	0.032	S	S	S	S	S	1	None	Susceptible	1889811	211132	31	1	28.0		E4	NA	28	gki(11)	gtr(6)	murI(14)	mutS(5)	recP(9)	xpt(17)	yqiL(19)	52
IGAS-96	ERS24265633	ERR16762461	60-69	F	2017-Q2	2017	North	0.125	0.125	0.016	0.125	0.125	S	S	S	S	S	1	None	Susceptible	1801572	203509	29	1	1.25		A-C3	M1glob	1	gki(4)	gtr(3)	murI(4)	mutS(4)	recP(4)	xpt(2)	yqiL(4)	28
IGAS-97	ERS24265634	ERR16762462	70-79	F	2017-Q2	2017	East	0.064	0.064	0.016	0.125	0.125	S	S	S	S	S	1	None	Susceptible	1802352	220975	22	1	1.0		A-C3	M1UK	1	gki(4)	gtr(3)	murI(4)	mutS(4)	recP(4)	xpt(2)	yqiL(4)	28
IGAS-98	ERS24265635	ERR16762463	80-89	F	2017-Q2	2017	East	0.064	0.064	0.016	0.125	0.064	S	S	S	S	S	1	None	Susceptible	1801194	203509	26	1	1.25		A-C3	M1glob	1	gki(4)	gtr(3)	murI(4)	mutS(4)	recP(4)	xpt(2)	yqiL(4)	28
IGAS-99	ERS24265636	ERR16762464	0-9	F	2017-Q2	2017	West	0.125	0.25	0.016	0.125	0.125	S	S	S	S	S	1	None	Susceptible	1802449	203488	24	1	1.25		A-C3	M1glob	1	gki(4)	gtr(3)	murI(4)	mutS(4)	recP(4)	xpt(2)	yqiL(4)	28
IGAS-100	ERS24265637	ERR16762465	0-9	M	2017-Q2	2017	East	0.125	0.125	0.016	0.125	0.125	S	S	S	S	S	1	None	Susceptible	1796736	176619	37	1	12.0		A-C4	NA	12	gki(5)	gtr(2)	murI(2)	mutS(82)	recP(6)	xpt(2)	yqiL(2)	242
IGAS-101	ERS24265638	ERR16762466	80-89	M	2017-Q2	2017	North	0.064	0.064	0.016	0.125	0.125	S	S	S	S	S	1	None	Susceptible	1862408	77049	67	2	87.0	EMM159.0~*	E3	NA	87	gki(13)	gtr(3)	murI(10)	mutS(12)	recP(20)	xpt(2)	yqiL(3)	62
IGAS-102	ERS24265639	ERR16762467	90-	M	2017-Q2	2017	East	0.064	0.064	0.016	0.125	0.125	S	S	S	S	S	1	None	Susceptible	1802515	203509	24	1	1.25		A-C3	M1glob	1	gki(4)	gtr(3)	murI(4)	mutS(4)	recP(4)	xpt(2)	yqiL(4)	28
IGAS-103	ERS24265640	ERR16762468	70-79	M	2017-Q2	2017	East	0.064	0.064	0.016	32	0.125	S	S	S	R	S	1	tet(M)	tetracycline	1802669	151012	29	1	102.2		E4	NA	102	gki(13)	gtr(59)	murI(8)	mutS(6)	recP(34)	xpt(3)	yqiL(6)	287
IGAS-104	ERS24265641	ERR16762469	40-49	F	2017-Q2	2017	West	0.125	0.125	0.016	0.125	0.25	S	S	S	S	S	1	None	Susceptible	1801585	203509	29	1	1.25		A-C3	M1glob	1	gki(4)	gtr(149)	murI(4)	mutS(4)	recP(4)	xpt(2)	yqiL(4)	1172
IGAS-105	ERS24265642	ERR16762470	50-59	M	2017-Q2	2017	West	0.064	0.064	0.016	0.125	0.125	S	S	S	S	S	1	None	Susceptible	1766709	243349	27	2	44.0	EMM203.4~	E3	NA	44	gki(4)	gtr(2)	murI(130)	mutS(6)	recP(5)	xpt(3)	yqiL(4)	1119
IGAS-106	ERS24265643	ERR16762471	70-79	M	2017-Q2	2017	West	0.125	0.125	0.016	0.125	0.125	S	S	S	S	S	1	None	Susceptible	1796056	147760	41	1	12.37		A-C4	NA	12	gki(5)	gtr(2)	murI(2)	mutS(82)	recP(6)	xpt(2)	yqiL(2)	242
IGAS-107	ERS24265644	ERR16762472	80-89	F	2017-Q2	2017	East	0.064	0.064	0.016	0.064	0.064	S	S	S	S	S	1	None	Susceptible	1900467	243148	25	1	28.0		E4	NA	28	gki(11)	gtr(6)	murI(14)	mutS(5)	recP(9)	xpt(17)	yqiL(19)	52
IGAS-108	ERS24265645	ERR16762473	80-89	F	2017-Q2	2017	North	0.125	0.125	0.016	0.125	0.125	S	S	S	S	S	1	None	Susceptible	1882413	124759	48	2	44.0	EMM203.4~	E3	NA	44	gki(4)	gtr(2)	murI(3)	mutS(11)	recP(17)	xpt(3)	yqiL(1)	25
IGAS-109	ERS24265646	ERR16762474	50-59	F	2017-Q2	2017	North	0.125	0.125	0.016	0.125	0.125	S	S	S	S	S	1	None	Susceptible	1863427	109506	65	2	87.0	EMM159.0~*	E3	NA	87	gki(13)	gtr(3)	murI(10)	mutS(12)	recP(20)	xpt(2)	yqiL(3)	62
IGAS-110	ERS24265647	ERR16762475	20-29	M	2017-Q2	2017	Mid	0.125	0.125	0.016	0.125	0.125	S	S	S	S	S	1	None	Susceptible	1862311	223605	27	1	28.0		E4	NA	28	gki(11)	gtr(77)	murI(14)	mutS(5)	recP(9)	xpt(17)	yqiL(19)	458
IGAS-111	ERS24265648	ERR16762476	70-79	M	2017-Q2	2017	East	0.125	0.125	0.016	0.125	0.125	S	S	S	S	S	1	None	Susceptible	1796579	176673	42	1	12.5		A-C4	NA	12	gki(5)	gtr(2)	murI(2)	mutS(6)	recP(6)	xpt(2)	yqiL(2)	36
IGAS-112	ERS24265649	ERR16762477	70-79	M	2017-Q2	2017	East	0.125	0.125	0.016	0.125	0.125	S	S	S	S	S	1	None	Susceptible	1859909	88864	76	2	87.0	EMM159.0~*	E3	NA	87	gki(13)	gtr(3)	murI(10)	mutS(12)	recP(20)	xpt(2)	yqiL(3)	62
IGAS-113	ERS24265650	ERR16762478	70-79	F	2017-Q2	2017	East	0.125	0.125	0.016	0.125	0.5	S	S	S	S	S	1	None	Susceptible	1820571	187501	36	1	3.1		A-C5	NA	3	gki(2)	gtr(6)	murI(8)	mutS(5)	recP(2)	xpt(3)	yqiL(2)	15
IGAS-114	ERS24265651	ERR16762479	80-89	F	2017-Q2	2017	East	0.125	0.125	0.016	0.125	0.25	S	S	S	S	S	1	None	Susceptible	1801034	203509	29	1	1.25		A-C3	M1glob	1	gki(4)	gtr(3)	murI(4)	mutS(4)	recP(4)	xpt(2)	yqiL(4)	28
IGAS-115	ERS24265652	ERR16762480	20-29	F	2017-Q2	2017	West	0.064	0.064	0.016	0.064	0.125	S	S	S	S	S	1	None	Susceptible	1888037	106244	51	3	4.0	EMM236.3*;EMM156.0*	E1	NA	4	gki(5)	gtr(11)	murI(8)	mutS(5)	recP(15)	xpt(2)	yqiL(1)	39
IGAS-116	ERS24265653	ERR16762481	40-49	F	2017-Q2	2017	Mid	0.064	0.064	0.016	0.125	0.25	S	S	S	S	S	1	None	Susceptible	1688690	155531	22	2	89.0	EMM203.4	E4	NA	89	gki(16)	gtr(2)	murI(8)	mutS(3)	recP(1)	xpt(13)	yqiL(3)	101
IGAS-117	ERS24265654	ERR16762482	60-69	F	2017-Q2	2017	West	0.064	0.125	0.016	0.125	0.25	S	S	S	S	S	1	None	Susceptible	1796339	147826	42	1	12.0		A-C4	NA	12	gki(5)	gtr(2)	murI(2)	mutS(82)	recP(6)	xpt(2)	yqiL(2)	242
IGAS-118	ERS24265655	ERR16762483	50-59	F	2017-Q2	2017	West	0.125	0.125	0.016	0.125	0.125	S	S	S	S	S	1	None	Susceptible	1796142	147760	42	1	12.37		A-C4	NA	12	gki(5)	gtr(2)	murI(2)	mutS(82)	recP(6)	xpt(2)	yqiL(2)	242
IGAS-119	ERS24265656	ERR16762484	0-9	F	2017-Q2	2017	East	0.125	0.125	0.016	0.125	0.125	S	S	S	S	S	1	None	Susceptible	1801440	203509	29	1	1.25		A-C3	M1glob	1	gki(4)	gtr(3)	murI(4)	mutS(4)	recP(4)	xpt(2)	yqiL(4)	28
IGAS-120	ERS24265657	ERR16762485	60-69	F	2017-Q2	2017	East	0.064	0.064	0.016	0.125	0.25	S	S	S	S	S	1	None	Susceptible	1796024	147692	42	1	12.0		A-C4	NA	12	gki(5)	gtr(2)	murI(2)	mutS(6)	recP(6)	xpt(2)	yqiL(2)	36
IGAS-121	ERS24265658	ERR16762486	70-79	M	2017-Q2	2017	East	0.064	0.125	0.016	0.125	0.125	S	S	S	S	S	1	None	Susceptible	1821884	243148	25	1	28.0		E4	NA	28	gki(11)	gtr(6)	murI(14)	mutS(5)	recP(9)	xpt(17)	yqiL(19)	52
IGAS-122	ERS24265659	ERR16762487	70-79	F	2017-Q2	2017	Mid	0.064	0.064	0.008	0.125	0.064	S	S	S	S	S	1	None	Susceptible	1990657	159987	54	2	2.0	EMM149.2*	E4	NA	2	gki(11)	gtr(9)	murI(1)	mutS(9)	recP(2)	xpt(3)	yqiL(4)	55
IGAS-123	ERS24265660	ERR16762488	0-9	M	2017-Q2	2017	West	0.125	0.125	0.016	0.125	0.064	S	S	S	S	S	1	None	Susceptible	1861501	211192	30	1	28.0		E4	NA	28	gki(11)	gtr(6)	murI(14)	mutS(5)	recP(9)	xpt(17)	yqiL(19)	52
IGAS-124	ERS24265661	ERR16762489	20-29	M	2017-Q2	2017	East	0.064	0.064	0.016	32	0.064	S	S	S	R	S	1	tet(M)	tetracycline	1757436	158171	23	1	118.2		E3	NA	118	gki(39)	gtr(2)	murI(8)	mutS(13)	recP(2)	xpt(33)	yqiL(1)	565
IGAS-125	ERS24265662	ERR16762490	20-29	M	2017-Q2	2017	East	0.125	0.125	0.016	0.125	0.125	S	S	S	S	S	1	None	Susceptible	1831119	130312	61	1	12.0		A-C4	NA	12	gki(5)	gtr(2)	murI(2)	mutS(6)	recP(6)	xpt(2)	yqiL(2)	36
IGAS-126	ERS24265663	ERR16762491	40-49	F	2017-Q2	2017	North	0.064	0.125	0.016	0.064	0.064	S	S	S	S	S	1	None	Susceptible	1693584	162712	24	2	89.33	EMM203.4	E4	NA	89	gki(16)	gtr(2)	murI(8)	mutS(3)	recP(1)	xpt(13)	yqiL(3)	101
IGAS-127	ERS24265664	ERR16762492	60-69	F	2017-Q2	2017	East	0.064	0.064	0.016	0.125	0.125	S	S	S	S	S	1	None	Susceptible	1801446	203497	27	1	1.0		A-C3	M1UK	1	gki(4)	gtr(3)	murI(4)	mutS(4)	recP(4)	xpt(2)	yqiL(4)	28
IGAS-128	ERS24265665	ERR16762493	70-79	F	2017-Q3	2017	West	0.064	0.064	0.008	0.125	0.25	S	S	S	S	S	1	None	Susceptible	1801480	203509	27	1	1.0		A-C3	M1UK	1	gki(4)	gtr(3)	murI(4)	mutS(4)	recP(4)	xpt(2)	yqiL(4)	28
IGAS-129	ERS24265666	ERR16762494	60-69	F	2017-Q3	2017	North	0.064	0.064	0.016	0.125	0.125	S	S	S	S	S	1	None	Susceptible	1801039	203509	29	1	1.25		A-C3	M1glob	1	gki(4)	gtr(3)	murI(4)	mutS(4)	recP(4)	xpt(2)	yqiL(4)	28
IGAS-130	ERS24265667	ERR16762495	50-59	M	2017-Q3	2017	West	0.064	0.064	0.016	0.125	0.125	S	S	S	S	S	1	None	Susceptible	1801514	203461	27	1	1.0		A-C3	M1UK	1	gki(4)	gtr(3)	murI(4)	mutS(4)	recP(4)	xpt(2)	yqiL(4)	28
IGAS-131	ERS24265668	ERR16762496	70-79	M	2017-Q3	2017	West	0.125	0.125	0.016	0.125	0.125	S	S	S	S	S	1	None	Susceptible	1801946	203510	24	1	1.0		A-C3	M1UK	1	gki(4)	gtr(3)	murI(4)	mutS(4)	recP(4)	xpt(2)	yqiL(4)	28
IGAS-132	ERS24265669	ERR16762497	70-79	M	2017-Q3	2017	North	0.064	0.064	0.016	0.125	0.125	S	S	S	S	S	1	None	Susceptible	1801339	203508	29	1	1.25		A-C3	M1glob	1	gki(4)	gtr(3)	murI(4)	mutS(4)	recP(4)	xpt(2)	yqiL(4)	28
IGAS-133	ERS24265670	ERR16762498	30-39	M	2017-Q3	2017	East	0.064	0.064	0.016	0.125	0.25	S	S	S	S	S	1	None	Susceptible	1882078	105159	67	1	6.5		Single protein cluster clade Y	NA	6	gki(5)	gtr(52)	murI(5)	mutS(5)	recP(5)	xpt(4)	yqiL(118)	839
IGAS-134	ERS24265671	ERR16762499	50-59	F	2017-Q3	2017	East	0.125	0.125	0.016	0.125	0.125	S	S	S	S	S	1	None	Susceptible	1801463	203508	27	1	1.0		A-C3	M1glob	1	gki(4)	gtr(3)	murI(4)	mutS(4)	recP(4)	xpt(2)	yqiL(4)	28
IGAS-135	ERS24265672	ERR16762500	40-49	M	2017-Q3	2017	East	0.125	0.125	0.016	0.25	0.25	S	S	S	S	S	1	None	Susceptible	1801292	122845	28	1	1.0		A-C3	M1glob	1	gki(4)	gtr(3)	murI(4)	mutS(4)	recP(4)	xpt(2)	yqiL(4)	28
IGAS-136	ERS24265673	ERR16762501	60-69	M	2017-Q3	2017	East	0.064	0.064	0.016	0.125	0.125	S	S	S	S	S	1	None	Susceptible	1860881	211180	32	1	28.0		E4	NA	28	gki(11)	gtr(6)	murI(14)	mutS(5)	recP(9)	xpt(17)	yqiL(19)	52
IGAS-137	ERS24265674	ERR16762502	50-59	M	2017-Q3	2017	East	0.064	0.064	0.016	4	0.5	S	S	S	R	S	1	tet(M)	tetracycline	1757982	243274	26	2	183.2	EMM149.0~*	E3	NA	183	gki(65)	gtr(31)	murI(2)	mutS(11)	recP(34)	xpt(3)	yqiL(1)	714
IGAS-138	ERS24265675	ERR16762503	80-89	F	2017-Q3	2017	East	0.064	0.064	0.016	0.125	0.064	S	S	S	S	S	1	None	Susceptible	1860896	211195	32	1	28.0		E4	NA	28	gki(11)	gtr(6)	murI(14)	mutS(5)	recP(9)	xpt(17)	yqiL(19)	52
IGAS-139	ERS24265676	ERR16762504	60-69	F	2017-Q3	2017	East	0.125	0.125	0.016	0.125	0.125	S	S	S	S	S	1	None	Susceptible	1821089	223586	28	1	28.0		E4	NA	28	gki(11)	gtr(77)	murI(14)	mutS(5)	recP(9)	xpt(17)	yqiL(19)	458
IGAS-140	ERS24265677	ERR16762505	10-19	M	2017-Q3	2017	West	0.064	0.125	0.016	0.125	0.125	S	S	S	S	S	1	None	Susceptible	1881767	98730	68	1	6.4		Single protein cluster clade Y	NA	6	gki(5)	gtr(52)	murI(5)	mutS(5)	recP(5)	xpt(4)	yqiL(118)	839
IGAS-141	ERS24265678	ERR16762506	60-69	M	2017-Q3	2017	East	0.125	0.125	0.016	0.125	0.125	S	S	S	S	S	1	None	Susceptible	1801400	203495	27	1	1.0		A-C3	M1UK	1	gki(4)	gtr(3)	murI(4)	mutS(4)	recP(4)	xpt(2)	yqiL(4)	28
IGAS-142	ERS24265679	ERR16762507	80-89	M	2017-Q3	2017	East	0.064	0.064	0.016	0.125	0.064	S	S	S	S	S	1	None	Susceptible	1801446	203509	26	1	1.25		A-C3	M1glob	1	gki(4)	gtr(3)	murI(4)	mutS(4)	recP(4)	xpt(2)	yqiL(4)	28
IGAS-143	ERS24265680	ERR16762508	50-59	F	2017-Q3	2017	West	0.064	0.064	0.016	0.125	0.064	S	S	S	S	S	1	None	Susceptible	1797840	243253	19	2	87.0	EMM159.0~*	E3	NA	87	gki(13)	gtr(10)	murI(25)	mutS(6)	recP(36)	xpt(3)	yqiL(22)	1092
IGAS-144	ERS24265681	ERR16762509	50-59	F	2017-Q3	2017	South	0.064	0.064	0.016	0.064	0.125	S	S	S	S	S	1	None	Susceptible	1796073	147760	42	1	12.37		A-C4	NA	12	gki(5)	gtr(2)	murI(2)	mutS(82)	recP(6)	xpt(2)	yqiL(2)	242
IGAS-145	ERS24265682	ERR16762510	20-29	M	2017-Q3	2017	West	0.032	0.032	0.016	0.25	0.125	S	S	S	S	S	1	None	Susceptible	1824270	97896	56	2	87.0	EMM159.0~*	E3	NA	87	gki(13)	gtr(3)	murI(10)	mutS(12)	recP(20)	xpt(2)	yqiL(3)	62
IGAS-146	ERS24265683	ERR16762511	60-69	M	2017-Q3	2017	West	0.064	0.064	0.016	0.125	0.064	S	S	S	S	S	1	None	Susceptible	1861217	211173	31	1	28.0		E4	NA	28	gki(11)	gtr(6)	murI(14)	mutS(5)	recP(9)	xpt(17)	yqiL(19)	52
IGAS-147	ERS24265684	ERR16762512	20-29	F	2017-Q3	2017	West	0.064	0.064	0.016	0.125	0.064	S	S	S	S	S	1	None	Susceptible	1847330	182914	30	3	4.0	EMM236.3*;EMM156.0*	E1	NA	4	gki(5)	gtr(11)	murI(8)	mutS(5)	recP(15)	xpt(2)	yqiL(1)	39
IGAS-148	ERS24265685	ERR16762513	90-	F	2017-Q3	2017	East	0.032	0.032	0.016	0.064	0.125	S	S	S	S	S	1	None	Susceptible	1881215	98704	67	1	6.109		Single protein cluster clade Y	NA	6	gki(5)	gtr(52)	murI(5)	mutS(5)	recP(5)	xpt(4)	yqiL(118)	839
IGAS-149	ERS24265686	ERR16762514	20-29	M	2017-Q3	2017	West	0.064	0.064	0.016	0.125	0.064	S	S	S	S	S	1	None	Susceptible	1860140	211180	32	1	28.0		E4	NA	28	gki(11)	gtr(6)	murI(14)	mutS(5)	recP(9)	xpt(17)	yqiL(19)	52
IGAS-150	ERS24265687	ERR16762515	40-49	M	2017-Q3	2017	West	0.032	0.032	0.016	8	0.064	S	S	S	R	S	1	tet(M)	tetracycline	1708909	137366	28	1	106.0		E2	NA	106	gki(85)	gtr(2)	murI(14)	mutS(5)	recP(19)	xpt(58)	yqiL(58)	338
IGAS-151	ERS24265688	ERR16762516	20-29	M	2017-Q3	2017	East	0.064	0.064	0.016	0.125	0.064	S	S	S	S	S	1	None	Susceptible	1859901	88864	78	2	87.0	EMM159.0~*	E3	NA	87	gki(13)	gtr(3)	murI(10)	mutS(12)	recP(20)	xpt(2)	yqiL(3)	62
IGAS-152	ERS24265689	ERR16762517	40-49	F	2017-Q3	2017	West	0.064	0.064	0.016	0.125	0.064	S	S	S	S	S	1	None	Susceptible	1908102	213261	28	1	28.0		E4	NA	28	gki(11)	gtr(77)	murI(14)	mutS(5)	recP(9)	xpt(17)	yqiL(19)	458
IGAS-153	ERS24265690	ERR16762518	40-49	M	2017-Q3	2017	Mid	0.064	0.064	0.016	0.125	0.032	S	S	S	S	S	1	None	Susceptible	1801643	203509	29	1	1.25		A-C3	M1glob	1	gki(4)	gtr(149)	murI(4)	mutS(4)	recP(4)	xpt(2)	yqiL(4)	1172
IGAS-154	ERS24265691	ERR16762519	40-49	M	2017-Q3	2017	East	0.064	0.064	0.016	32	0.125	S	S	S	R	S	1	tet(M)	tetracycline	1757582	270663	23	1	118.2		E3	NA	118	gki(39)	gtr(2)	murI(8)	mutS(13)	recP(2)	xpt(33)	yqiL(1)	565
IGAS-155	ERS24265692	ERR16762520	60-69	M	2017-Q3	2017	North	0.064	0.064	0.016	0.25	0.032	S	S	S	S	S	1	None	Susceptible	1821399	223585	27	1	28.0		E4	NA	28	gki(11)	gtr(6)	murI(14)	mutS(5)	recP(9)	xpt(17)	yqiL(19)	52
IGAS-156	ERS24265693	ERR16762521	30-39	M	2017-Q3	2017	East	0.125	0.064	0.016	32	0.125	S	S	S	R	S	1	tet(M)	tetracycline	1825403	240452	36	2	41.9	EMM156.0~*	D4	NA	41	gki(2)	gtr(6)	murI(8)	mutS(3)	recP(9)	xpt(3)	yqiL(1)	14
IGAS-157	ERS24265694	ERR16762522	30-39	F	2017-Q3	2017	East	0.064	0.064	0.016	0.125	0.125	S	S	S	S	S	1	None	Susceptible	1715295	155727	26	2	89.0	EMM203.4	E4	NA	89	gki(16)	gtr(2)	murI(8)	mutS(3)	recP(1)	xpt(13)	yqiL(3)	101
IGAS-158	ERS24265695	ERR16762523	50-59	M	2017-Q3	2017	East	0.064	0.064	0.016	0.125	0.125	S	S	S	S	S	1	None	Susceptible	1783027	220792	33	3	33.0	EMM156.1~*;EMM174.0*	D4	NA	33	gki(2)	gtr(2)	murI(1)	mutS(2)	recP(2)	xpt(2)	yqiL(2)	3
IGAS-159	ERS24265696	ERR16762524	0-9	M	2017-Q3	2017	East	0.064	0.064	0.016	0.125	0.064	S	S	S	S	S	1	None	Susceptible	1755404	151903	33	2	89.0	EMM203.4	E4	NA	89	gki(16)	gtr(2)	murI(8)	mutS(3)	recP(1)	xpt(13)	yqiL(3)	101
IGAS-160	ERS24265697	ERR16762525	30-39	F	2017-Q3	2017	East	0.064	0.064	0.016	0.125	0.125	S	S	S	S	S	1	None	Susceptible	1805783	223586	27	1	28.0		E4	NA	28	gki(11)	gtr(6)	murI(14)	mutS(5)	recP(9)	xpt(17)	yqiL(19)	52
IGAS-161	ERS24265698	ERR16762526	80-89	F	2017-Q3	2017	East	0.032	0.064	0.016	0.125	0.125	S	S	S	S	S	1	None	Susceptible	1732657	155842	30	2	89.0	EMM203.4	E4	NA	89	gki(16)	gtr(2)	murI(8)	mutS(3)	recP(1)	xpt(13)	yqiL(3)	101
IGAS-162	ERS24265699	ERR16762527	50-59	M	2017-Q3	2017	West	0.064	0.064	0.016	0.25	0.5	S	S	S	S	S	1	None	Susceptible	1768223	165109	39	1	71.0		D2	NA	71	gki(13)	gtr(2)	murI(35)	mutS(7)	recP(2)	xpt(38)	yqiL(1)	130
IGAS-163	ERS24265700	ERR16762528	40-49	F	2017-Q3	2017	North	0.064	0.064	0.016	0.125	0.125	S	S	S	S	S	1	None	Susceptible	1801939	203497	24	1	1.0		A-C3	M1UK	1	gki(4)	gtr(3)	murI(4)	mutS(4)	recP(4)	xpt(2)	yqiL(4)	28
IGAS-164	ERS24265701	ERR16762529	80-89	M	2017-Q3	2017	East	0.125	0.125	0.016	0.125	0.125	S	S	S	S	S	1	None	Susceptible	1861401	211180	30	1	28.0		E4	NA	28	gki(11)	gtr(6)	murI(14)	mutS(5)	recP(9)	xpt(17)	yqiL(19)	52
IGAS-165	ERS24265702	ERR16762530	50-59	F	2017-Q3	2017	East	0.125	0.125	0.032	0.125	0.125	S	S	S	S	S	1	None	Susceptible	1796453	147815	39	1	12.0		A-C4	NA	12	gki(5)	gtr(2)	murI(2)	mutS(82)	recP(6)	xpt(2)	yqiL(2)	242
IGAS-166	ERS24265703	ERR16762531	80-89	F	2017-Q4	2017	East	0.064	0.125	0.016	0.064	0.064	S	S	S	S	S	1	None	Susceptible	1795593	159574	41	1	12.0		A-C4	NA	12	gki(5)	gtr(2)	murI(2)	mutS(6)	recP(6)	xpt(2)	yqiL(2)	36
IGAS-167	ERS24265704	ERR16762532	0-9	F	2017-Q4	2017	West	0.064	0.064	0.016	0.125	0.064	S	S	S	S	S	1	None	Susceptible	1885640	111283	52	3	4.0	EMM236.3*;EMM156.0*	E1	NA	4	gki(5)	gtr(11)	murI(8)	mutS(5)	recP(15)	xpt(2)	yqiL(1)	39
IGAS-168	ERS24265705	ERR16762533	60-69	M	2017-Q4	2017	East	0.064	0.064	0.016	64	0.125	S	S	S	R	S	1	tet(L), tet(M)	tetracycline	1782715	162792	26	2	169.0	EMM149.0*	E4	NA	169	gki(51)	gtr(31)	murI(2)	mutS(25)	recP(2)	xpt(23)	yqiL(31)	303
IGAS-169	ERS24265706	ERR16762534	60-69	M	2017-Q4	2017	East	0.064	0.064	0.016	0.064	0.064	S	S	S	S	S	1	None	Susceptible	1758087	151900	25	2	89.0	EMM203.4	E4	NA	89	gki(16)	gtr(2)	murI(8)	mutS(3)	recP(1)	xpt(13)	yqiL(3)	101
IGAS-170	ERS24265707	ERR16762535	30-39	F	2017-Q4	2017	East	0.064	0.064	0.016	1	1	S	S	S	S	S	1	tet(M)	tetracycline	1876328	297622	37	2	25.1	EMM159.0~*	E3	NA	25	gki(4)	gtr(24)	murI(2)	mutS(5)	recP(51)	xpt(3)	yqiL(25)	192
IGAS-171	ERS24265708	ERR16762536	80-89	F	2017-Q4	2017	East	0.064	0.064	0.008	0.064	0.25	S	S	S	S	S	1	None	Susceptible	1807047	122847	28	1	1.0		A-C3	M1UK	1	gki(4)	gtr(3)	murI(4)	mutS(4)	recP(154)	xpt(2)	yqiL(4)	1146
IGAS-172	ERS24265709	ERR16762537	50-59	M	2017-Q4	2017	East	0.064	0.064	0.016	32	0.125	S	S	S	R	S	1	tet(M)	tetracycline	1757315	270663	23	1	118.2		E3	NA	118	gki(39)	gtr(2)	murI(8)	mutS(13)	recP(2)	xpt(33)	yqiL(1)	565
IGAS-173	ERS24265710	ERR16762538	60-69	M	2017-Q4	2017	West	0.064	0.064	0.016	0.125	0.125	S	S	S	S	S	1	None	Susceptible	1860000	162444	35	3	4.0	EMM156.0*;EMM236.3*	E1	NA	4	gki(5)	gtr(11)	murI(8)	mutS(5)	recP(15)	xpt(2)	yqiL(1)	39
IGAS-174	ERS24265711	ERR16762539	70-79	F	2017-Q4	2017	East	0.032	0.032	0.008	0.064	0.064	S	S	S	S	S	1	None	Susceptible	1799270	98301	42	2	168.0	EMM203.4~	E2	NA	168	gki(51)	gtr(6)	murI(14)	mutS(26)	recP(43)	xpt(35)	yqiL(31)	1140
IGAS-175	ERS24265712	ERR16762540	40-49	M	2017-Q4	2017	East	0.064	0.064	0.016	32	0.125	S	S	S	R	S	1	tet(M)	tetracycline	1752176	270663	22	1	118.2		E3	NA	118	gki(39)	gtr(2)	murI(8)	mutS(13)	recP(2)	xpt(33)	yqiL(1)	565
IGAS-176	ERS24265713	ERR16762541	60-69	F	2017-Q4	2017	East	0.064	0.064	0.016	0.125	0.125	S	S	S	S	S	1	None	Susceptible	1800981	203509	29	1	1.25		A-C3	M1glob	1	gki(4)	gtr(3)	murI(4)	mutS(4)	recP(4)	xpt(2)	yqiL(4)	28
IGAS-177	ERS24265714	ERR16762542	30-39	F	2017-Q4	2017	East	0.064	0.064	0.016	16	0.064	S	S	S	R	S	1	tet(M)	tetracycline	1825192	243861	32	2	41.9	EMM156.0~*	D4	NA	41	gki(2)	gtr(6)	murI(8)	mutS(3)	recP(9)	xpt(3)	yqiL(1)	14
IGAS-178	ERS24265715	ERR16762543	70-79	M	2017-Q4	2017	East	0.032	0.032	0.008	0.064	0.125	S	S	S	S	S	1	None	Susceptible	1854799	117091	48	3	73.0	EMM149.2*;EMM141.1	E4	NA	73	gki(43)	gtr(2)	murI(2)	mutS(47)	recP(1)	xpt(3)	yqiL(4)	331
IGAS-179	ERS24265716	ERR16762544	0-9	M	2017-Q4	2017	East	0.064	0.032	0.016	0.064	0.064	S	S	S	S	S	1	None	Susceptible	1885221	155431	41	2	4.0	EMM156.0*	E1	NA	4	gki(5)	gtr(11)	murI(8)	mutS(5)	recP(15)	xpt(133)	yqiL(1)	1058
IGAS-180	ERS24265717	ERR16762545	50-59	M	2017-Q4	2017	East	0.064	0.064	0.016	0.125	0.064	S	S	S	S	S	1	None	Susceptible	1802460	220975	21	1	1.0		A-C3	M1glob	1	gki(4)	gtr(3)	murI(4)	mutS(4)	recP(4)	xpt(2)	yqiL(4)	28
IGAS-181	ERS24265718	ERR16762546	90-	F	2017-Q4	2017	East	>256	>256	0.016	64	0.064	R	R	S	R	S	1	erm(B), tet(M)	MLS, tetracycline	1959248	129704	54	1	102.2		E4	NA	102	gki(4)	gtr(2)	murI(2)	mutS(5)	recP(70)	xpt(2)	yqiL(129)	895
IGAS-182	ERS24265719	ERR16762547	40-49	F	2017-Q4	2017	East	>256	>256	0.008	32	0.064	R	R	S	R	S	1	erm(B), tet(M)	MLS, tetracycline	1892153	185376	39	2	11.0	EMM202.1*	E6	NA	11	gki(3)	gtr(4)	murI(6)	mutS(5)	recP(1)	xpt(5)	yqiL(0)	403
IGAS-183	ERS24265720	ERR16762548	90-	M	2017-Q4	2017	East	0.064	0.064	0.016	0.125	0.064	S	S	S	S	S	1	None	Susceptible	1854817	176674	37	1	12.0		A-C4	NA	12	gki(5)	gtr(2)	murI(2)	mutS(6)	recP(6)	xpt(2)	yqiL(2)	36
IGAS-184	ERS24265721	ERR16762549	60-69	F	2017-Q4	2017	East	0.064	0.064	0.016	0.125	0.125	S	S	S	S	S	1	None	Susceptible	1801645	203508	25	1	1.0		A-C3	M1UK	1	gki(4)	gtr(3)	murI(4)	mutS(4)	recP(4)	xpt(2)	yqiL(4)	28
IGAS-185	ERS24265722	ERR16762550	70-79	M	2017-Q4	2017	South	0.125	0.125	0.016	0.125	0.25	S	S	S	S	S	1	None	Susceptible	1802404	220975	21	1	1.0		A-C3	M1UK	1	gki(4)	gtr(3)	murI(4)	mutS(4)	recP(4)	xpt(2)	yqiL(4)	28
IGAS-186	ERS24265723	ERR16762551	80-89	M	2017-Q4	2017	East	0.064	0.064	0.008	0.064	0.064	S	S	S	S	S	1	None	Susceptible	1860330	211137	31	1	28.0		E4	NA	28	gki(11)	gtr(6)	murI(14)	mutS(5)	recP(9)	xpt(17)	yqiL(19)	52
IGAS-187	ERS24265724	ERR16762552	60-69	F	2017-Q4	2017	East	0.064	16	0.016	0.125	0.064	S	R	S	S	S	1	mef(A), msr(D)	macrolides	1836992	162730	34	3	4.0	EMM156.0*;EMM236.3*	E1	NA	4	gki(5)	gtr(7)	murI(8)	mutS(5)	recP(15)	xpt(2)	yqiL(1)	38
IGAS-188	ERS24265725	ERR16762553	30-39	F	2017-Q4	2017	West	0.064	0.064	0.016	16	0.125	S	S	S	R	S	1	tet(M)	tetracycline	1952942	116470	42	1	102.2		E4	NA	102	gki(65)	gtr(2)	murI(14)	mutS(1)	recP(9)	xpt(3)	yqiL(1)	-
IGAS-189	ERS24265726	ERR16762554	50-59	M	2017-Q4	2017	West	0.064	0.125	0.008	0.125	0.5	S	S	S	S	S	1	None	Susceptible	1795638	147558	43	1	12.37		A-C4	NA	12	gki(5)	gtr(2)	murI(2)	mutS(82)	recP(6)	xpt(2)	yqiL(2)	242
IGAS-190	ERS24265727	ERR16762555	50-59	M	2017-Q4	2017	East	0.064	0.032	0.016	0.125	0.25	S	S	S	S	S	1	None	Susceptible	1801900	203508	24	1	1.0		A-C3	M1UK	1	gki(4)	gtr(3)	murI(4)	mutS(4)	recP(4)	xpt(2)	yqiL(4)	28
IGAS-191	ERS24265728	ERR16762556	60-69	F	2017-Q4	2017	East	0.064	0.032	0.016	0.125	0.5	S	S	S	S	S	1	None	Susceptible	1827634	144446	46	1	3.1		A-C5	NA	3	gki(2)	gtr(6)	murI(8)	mutS(5)	recP(2)	xpt(3)	yqiL(2)	15
IGAS-192	ERS24265729	ERR16762557	60-69	F	2017-Q4	2017	East	0.064	0.064	0.016	0.125	0.125	S	S	S	S	S	1	None	Susceptible	1802506	220967	23	1	1.25		A-C3	M1glob	1	gki(4)	gtr(3)	murI(4)	mutS(4)	recP(4)	xpt(2)	yqiL(4)	28
IGAS-193	ERS24265730	ERR16762558	70-79	M	2017-Q4	2017	East	0.064	0.064	0.032	16	0.125	S	S	S	R	S	1	tet(M)	tetracycline	1825328	243861	34	2	41.9	EMM156.0~*	D4	NA	41	gki(2)	gtr(6)	murI(8)	mutS(3)	recP(9)	xpt(3)	yqiL(1)	14
IGAS-194	ERS24265731	ERR16762559	30-39	F	2017-Q4	2017	West	0.064	0.064	0.016	0.125	0.25	S	S	S	S	S	1	None	Susceptible	1756519	162729	24	2	89.0	EMM203.4	E4	NA	89	gki(16)	gtr(2)	murI(8)	mutS(3)	recP(1)	xpt(13)	yqiL(3)	101
IGAS-195	ERS24265732	ERR16762560	40-49	F	2017-Q4	2017	East	0.064	0.064	0.016	0.125	0.125	S	S	S	S	S	1	None	Susceptible	1795928	147724	41	1	12.37		A-C4	NA	12	gki(5)	gtr(2)	murI(2)	mutS(82)	recP(6)	xpt(2)	yqiL(2)	242
IGAS-196	ERS24265733	ERR16762561	60-69	M	2017-Q4	2017	East	0.064	0.064	0.016	0.125	0.25	S	S	S	S	S	1	None	Susceptible	1796672	176620	37	1	12.0		A-C4	NA	12	gki(5)	gtr(2)	murI(2)	mutS(6)	recP(6)	xpt(2)	yqiL(2)	36
IGAS-197	ERS24265734	ERR16762562	60-69	F	2017-Q4	2017	East	0.064	0.064	0.016	32	0.125	S	S	S	R	S	1	tet(M)	tetracycline	1757106	270663	24	1	118.2		E3	NA	118	gki(39)	gtr(2)	murI(8)	mutS(13)	recP(2)	xpt(33)	yqiL(1)	565
IGAS-198	ERS24265735	ERR16762563	0-9	F	2017-Q4	2017	West	0.064	0.064	0.016	0.064	0.25	S	S	S	S	S	1	None	Susceptible	1791925	76993	44	1	12.0		A-C4	NA	12	gki(5)	gtr(2)	murI(2)	mutS(6)	recP(6)	xpt(2)	yqiL(2)	36
IGAS-199	ERS24265736	ERR16762564	50-59	F	2017-Q4	2017	South	0.064	0.064	0.016	0.125	0.125	S	S	S	S	S	1	None	Susceptible	1802419	220936	21	1	1.0		A-C3	M1glob	1	gki(4)	gtr(3)	murI(4)	mutS(4)	recP(4)	xpt(2)	yqiL(4)	28
IGAS-200	ERS24265737	ERR16762565	0-9	M	2017-Q4	2017	West	0.064	0.064	0.016	0.125	0.125	S	S	S	S	S	1	None	Susceptible	1801959	203508	24	1	1.33		A-C3	M1UK	1	gki(4)	gtr(3)	murI(4)	mutS(4)	recP(4)	xpt(2)	yqiL(4)	28
IGAS-201	ERS24265738	ERR16762566	60-69	M	2017-Q4	2017	East	0.125	0.125	0.016	0.125	0.25	S	S	S	S	S	1	None	Susceptible	1796160	147724	38	1	12.37		A-C4	NA	12	gki(5)	gtr(2)	murI(2)	mutS(82)	recP(6)	xpt(2)	yqiL(2)	242
IGAS-202	ERS24265739	ERR16762567	30-39	M	2017-Q4	2017	East	0.064	0.064	0.032	0.125	0.032	S	S	S	S	S	1	None	Susceptible	1859672	171041	28	2	75.0	EMM170.0*	E6	NA	75	gki(11)	gtr(2)	murI(1)	mutS(3)	recP(50)	xpt(8)	yqiL(7)	150
IGAS-203	ERS24265740	ERR16762568	80-89	M	2017-Q4	2017	East	0.125	0.064	0.016	0.064	0.25	S	S	S	S	S	1	None	Susceptible	1840964	101890	28	1	1.0		A-C3	M1glob	1	gki(4)	gtr(3)	murI(4)	mutS(4)	recP(4)	xpt(2)	yqiL(4)	28
IGAS-204	ERS24265741	ERR16762569	60-69	M	2017-Q4	2017	East	0.125	0.125	0.016	0.064	0.125	S	S	S	S	S	1	None	Susceptible	1826847	159558	57	1	12.0		A-C4	NA	12	gki(5)	gtr(2)	murI(2)	mutS(6)	recP(6)	xpt(2)	yqiL(2)	36
IGAS-205	ERS24265742	ERR16762570	50-59	F	2017-Q4	2017	East	0.064	0.125	0.016	0.125	0.125	S	S	S	S	S	1	None	Susceptible	1760715	122836	27	1	1.0		A-C3	M1UK	1	gki(4)	gtr(3)	murI(4)	mutS(4)	recP(4)	xpt(2)	yqiL(4)	28
IGAS-206	ERS24265743	ERR16762571	20-29	F	2017-Q4	2017	East	0.064	0.125	0.016	0.125	0.25	S	S	S	S	S	1	None	Susceptible	1801923	203497	25	1	1.0		A-C3	M1UK	1	gki(4)	gtr(3)	murI(4)	mutS(4)	recP(4)	xpt(2)	yqiL(4)	28
IGAS-207	ERS24265744	ERR16762572	40-49	M	2017-Q4	2017	Mid	0.125	0.064	0.016	0.125	0.25	S	S	S	S	S	1	None	Susceptible	1884147	105574	46	3	4.19	EMM236.3*;EMM156.0*	E1	NA	4	gki(5)	gtr(11)	murI(8)	mutS(5)	recP(15)	xpt(2)	yqiL(1)	39
IGAS-208	ERS24265745	ERR16762573	60-69	F	2017-Q4	2017	East	>256	>256	0.016	32	0.064	R	R	S	R	S	1	erm(B), tet(M)	MLS, tetracycline	1850417	243376	28	2	11.0	EMM202.1*	E6	NA	11	gki(3)	gtr(4)	murI(6)	mutS(5)	recP(1)	xpt(5)	yqiL(0)	403
IGAS-209	ERS24265746	ERR16762574	50-59	M	2017-Q4	2017	East	0.064	0.064	0.016	0.064	0.125	S	S	S	S	S	1	None	Susceptible	1801384	203497	28	1	1.0		A-C3	M1UK	1	gki(4)	gtr(3)	murI(4)	mutS(4)	recP(4)	xpt(2)	yqiL(4)	28
IGAS-210	ERS24265747	ERR16762575	50-59	M	2017-Q4	2017	East	0.064	0.064	0.016	0.125	0.064	S	S	S	S	S	1	None	Susceptible	1801496	203508	27	1	1.103		A-C3	M1glob	1	gki(4)	gtr(3)	murI(4)	mutS(4)	recP(4)	xpt(100)	yqiL(4)	785
IGAS-211	ERS24265748	ERR16762576	80-89	F	2017-Q4	2017	South	0.064	0.064	0.016	0.125	0.125	S	S	S	S	S	1	None	Susceptible	1801928	203471	25	1	1.0		A-C3	M1glob	1	gki(4)	gtr(3)	murI(4)	mutS(4)	recP(4)	xpt(2)	yqiL(4)	28
IGAS-212	ERS24265749	ERR16762577	30-39	F	2017-Q4	2017	West	0.125	0.125	0.016	0.125	0.25	S	S	S	S	S	1	None	Susceptible	1879389	105054	71	1	6.0		Single protein cluster clade Y	NA	6	gki(5)	gtr(52)	murI(5)	mutS(5)	recP(5)	xpt(4)	yqiL(3)	382
IGAS-213	ERS24265750	ERR16762578	40-49	F	2017-Q4	2017	West	0.064	0.064	0.016	0.064	0.25	S	S	S	S	S	1	None	Susceptible	1696844	196957	25	2	68.0	EMM203.4~	E2	NA	68	gki(85)	gtr(2)	murI(~47)	mutS(5)	recP(19)	xpt(58)	yqiL(58)	-
IGAS-214	ERS24265751	ERR16762579	60-69	M	2017-Q4	2018	West	0.125	0.125	0.016	0.25	0.25	S	S	S	S	S	1	None	Susceptible	1802431	220975	21	1	1.0		A-C3	M1UK	1	gki(4)	gtr(3)	murI(4)	mutS(4)	recP(4)	xpt(2)	yqiL(4)	28
IGAS-215	ERS24265752	ERR16762580	80-89	M	2018-Q1	2018	East	0.064	0.125	0.016	0.125	0.125	S	S	S	S	S	1	None	Susceptible	1802462	220975	21	1	1.0		A-C3	M1UK	1	gki(4)	gtr(3)	murI(4)	mutS(4)	recP(4)	xpt(2)	yqiL(4)	28
IGAS-216	ERS24265753	ERR16762581	40-49	M	2018-Q1	2018	West	0.064	0.125	0.016	0.125	0.25	S	S	S	S	S	1	None	Susceptible	1802398	220976	22	1	1.0		A-C3	M1UK	1	gki(4)	gtr(3)	murI(4)	mutS(4)	recP(4)	xpt(2)	yqiL(4)	28
IGAS-217	ERS24265754	ERR16762582	90-	F	2018-Q1	2018	East	0.125	0.125	0.016	0.125	0.125	S	S	S	S	S	1	None	Susceptible	1801871	203471	25	1	1.0		A-C3	M1glob	1	gki(4)	gtr(3)	murI(4)	mutS(4)	recP(4)	xpt(2)	yqiL(4)	28
IGAS-218	ERS24265755	ERR16762583	70-79	M	2018-Q1	2018	Mid	0.064	0.064	0.016	0.125	0.25	S	S	S	S	S	1	None	Susceptible	1802398	220976	22	1	1.0		A-C3	M1UK	1	gki(4)	gtr(3)	murI(4)	mutS(4)	recP(4)	xpt(2)	yqiL(4)	28
IGAS-219	ERS24265756	ERR16762584	20-29	M	2017-Q4	2018	Mid	0.064	0.064	0.016	0.125	0.125	S	S	S	S	S	1	None	Susceptible	1801998	220977	23	1	1.25		A-C3	M1glob	1	gki(4)	gtr(3)	murI(4)	mutS(4)	recP(4)	xpt(2)	yqiL(4)	28
IGAS-220	ERS24265757	ERR16762585	70-79	M	2018-Q1	2018	East	0.064	0.125	0.016	0.064	0.25	S	S	S	S	S	1	None	Susceptible	1840460	101554	31	1	1.0		A-C3	M1glob	1	gki(4)	gtr(3)	murI(4)	mutS(4)	recP(4)	xpt(2)	yqiL(4)	28
IGAS-221	ERS24265758	ERR16762586	70-79	F	2018-Q1	2018	West	0.125	0.125	0.016	0.125	0.25	S	S	S	S	S	1	None	Susceptible	1802432	220975	21	1	1.0		A-C3	M1UK	1	gki(4)	gtr(3)	murI(4)	mutS(4)	recP(4)	xpt(2)	yqiL(4)	28
IGAS-222	ERS24265759	ERR16762587	60-69	F	2018-Q1	2018	East	0.125	0.125	0.016	0.125	0.5	S	S	S	S	S	1	None	Susceptible	1801899	203496	24	1	1.0		A-C3	M1UK	1	gki(4)	gtr(3)	murI(4)	mutS(4)	recP(4)	xpt(2)	yqiL(4)	28
IGAS-223	ERS24265760	ERR16762588	90-	F	2018-Q1	2018	East	0.125	0.125	0.016	0.125	0.5	S	S	S	S	S	1	None	Susceptible	1801958	203471	25	1	1.0		A-C3	M1glob	1	gki(4)	gtr(3)	murI(4)	mutS(4)	recP(4)	xpt(2)	yqiL(4)	28
IGAS-224	ERS24265761	ERR16762589	70-79	F	2018-Q1	2018	West	0.064	0.125	0.016	0.125	0.25	S	S	S	S	S	1	None	Susceptible	1802035	203509	26	1	1.25		A-C3	M1glob	1	gki(4)	gtr(149)	murI(4)	mutS(4)	recP(4)	xpt(2)	yqiL(4)	1172
IGAS-225	ERS24265762	ERR16762590	50-59	F	2018-Q1	2018	Mid	0.125	0.125	0.016	0.125	0.25	S	S	S	S	S	1	None	Susceptible	1801527	203508	27	1	1.0		A-C3	M1UK	1	gki(4)	gtr(3)	murI(4)	mutS(4)	recP(4)	xpt(2)	yqiL(4)	28
IGAS-226	ERS24265763	ERR16762591	90-	F	2018-Q1	2018	Mid	0.064	0.125	0.016	0.125	0.064	S	S	S	S	S	1	None	Susceptible	1862894	213551	38	1	28.0		E4	NA	28	gki(11)	gtr(6)	murI(14)	mutS(5)	recP(9)	xpt(17)	yqiL(19)	52
IGAS-227	ERS24265764	ERR16762592	70-79	M	2018-Q1	2018	East	0.064	0.125	0.008	0.125	0.125	S	S	S	S	S	1	None	Susceptible	1862044	211165	25	1	28.0		E4	NA	28	gki(11)	gtr(6)	murI(14)	mutS(5)	recP(9)	xpt(17)	yqiL(19)	52
IGAS-228	ERS24265765	ERR16762593	10-19	M	2018-Q1	2018	West	0.064	0.125	0.016	0.125	0.125	S	S	S	S	S	1	None	Susceptible	1802277	220844	21	1	1.0		A-C3	M1UK	1	gki(4)	gtr(3)	murI(4)	mutS(4)	recP(4)	xpt(2)	yqiL(4)	28
IGAS-229	ERS24265766	ERR16762594	70-79	M	2018-Q1	2018	West	0.125	0.125	0.016	0.125	0.125	S	S	S	S	S	1	None	Susceptible	1802584	220976	23	1	1.25		A-C3	M1glob	1	gki(4)	gtr(3)	murI(4)	mutS(4)	recP(4)	xpt(2)	yqiL(4)	28
IGAS-230	ERS24265767	ERR16762595	70-79	M	2018-Q1	2018	Mid	0.064	0.125	0.016	0.125	0.25	S	S	S	S	S	1	None	Susceptible	1802404	220975	21	1	1.0		A-C3	M1UK	1	gki(4)	gtr(3)	murI(4)	mutS(4)	recP(4)	xpt(2)	yqiL(4)	28
IGAS-231	ERS24265768	ERR16762596	50-59	F	2018-Q1	2018	North	0.064	0.064	0.016	0.125	0.125	S	S	S	S	S	1	None	Susceptible	1860076	88864	73	2	87.0	EMM159.0~*	E3	NA	87	gki(13)	gtr(3)	murI(10)	mutS(12)	recP(20)	xpt(2)	yqiL(3)	62
IGAS-232	ERS24265769	ERR16762597	0-9	M	2018-Q1	2018	East	0.064	0.064	0.016	0.125	0.125	S	S	S	S	S	1	None	Susceptible	1796494	147760	39	1	12.37		A-C4	NA	12	gki(5)	gtr(2)	murI(2)	mutS(82)	recP(6)	xpt(2)	yqiL(2)	242
IGAS-233	ERS24265770	ERR16762598	70-79	F	2018-Q1	2018	North	0.064	0.064	0.016	0.125	0.125	S	S	S	S	S	1	None	Susceptible	1715754	155843	22	2	89.0	EMM203.4	E4	NA	89	gki(16)	gtr(2)	murI(8)	mutS(3)	recP(1)	xpt(13)	yqiL(3)	101
IGAS-234	ERS24265771	ERR16762599	50-59	F	2018-Q1	2018	East	0.064	0.125	0.016	0.125	0.125	S	S	S	S	S	1	None	Susceptible	1801888	203460	25	1	1.0		A-C3	M1UK	1	gki(4)	gtr(3)	murI(4)	mutS(4)	recP(4)	xpt(2)	yqiL(4)	28
IGAS-235	ERS24265772	ERR16762600	30-39	M	2018-Q1	2018	Mid	0.064	0.125	0.016	0.125	0.125	S	S	S	S	S	1	None	Susceptible	1796119	147826	40	1	12.0		A-C4	NA	12	gki(5)	gtr(2)	murI(2)	mutS(6)	recP(6)	xpt(2)	yqiL(2)	36
IGAS-236	ERS24265773	ERR16762601	0-9	M	2018-Q1	2018	East	0.064	0.125	0.016	0.25	0.125	S	S	S	S	S	1	None	Susceptible	1801749	203507	25	1	1.0		A-C3	M1glob	1	gki(4)	gtr(3)	murI(4)	mutS(4)	recP(4)	xpt(2)	yqiL(4)	28
IGAS-237	ERS24265774	ERR16762602	10-19	F	2018-Q1	2018	West	0.064	0.064	0.016	0.25	0.25	S	S	S	S	S	1	None	Susceptible	1801584	203499	27	1	1.0		A-C3	M1UK	1	gki(4)	gtr(3)	murI(4)	mutS(4)	recP(4)	xpt(2)	yqiL(4)	28
IGAS-238	ERS24265775	ERR16762603	50-59	F	2018-Q1	2018	East	0.064	0.064	0.016	32	0.125	S	S	S	R	S	1	tet(M)	tetracycline	1757177	270780	24	1	118.2		E3	NA	118	gki(39)	gtr(2)	murI(8)	mutS(13)	recP(2)	xpt(33)	yqiL(1)	565
IGAS-239	ERS24265776	ERR16762604	70-79	M	2018-Q1	2018	East	0.064	0.064	0.016	0.125	0.125	S	S	S	S	S	1	None	Susceptible	1840941	146963	41	2	4.0	EMM156.0*	E1	NA	4	gki(5)	gtr(11)	murI(8)	mutS(5)	recP(15)	xpt(2)	yqiL(1)	39
IGAS-240	ERS24265777	ERR16762605	40-49	M	2018-Q1	2018	West	0.064	0.064	0.016	0.125	0.125	S	S	S	S	S	1	None	Susceptible	1801307	203491	29	1	1.0		A-C3	M1UK	1	gki(4)	gtr(3)	murI(4)	mutS(4)	recP(4)	xpt(2)	yqiL(4)	28
IGAS-241	ERS24265778	ERR16762606	80-89	M	2018-Q1	2018	Mid	0.125	0.125	0.016	0.125	0.25	S	S	S	S	S	1	None	Susceptible	1803635	109401	37	2	89.0	EMM203.4	E4	NA	89	gki(16)	gtr(2)	murI(8)	mutS(3)	recP(1)	xpt(13)	yqiL(3)	101
IGAS-242	ERS24265779	ERR16762607	80-89	F	2018-Q1	2018	West	0.125	0.125	0.016	0.125	0.125	S	S	S	S	S	1	None	Susceptible	1904338	211177	29	1	28.0		E4	NA	28	gki(11)	gtr(6)	murI(14)	mutS(5)	recP(9)	xpt(17)	yqiL(19)	52
IGAS-243	ERS24265780	ERR16762608	80-89	M	2018-Q1	2018	Mid	0.064	0.125	0.016	0.125	0.25	S	S	S	S	S	1	None	Susceptible	1801330	203460	28	1	1.0		A-C3	M1UK	1	gki(4)	gtr(3)	murI(4)	mutS(4)	recP(4)	xpt(2)	yqiL(4)	28
IGAS-244	ERS24265781	ERR16762609	70-79	M	2018-Q1	2018	Mid	0.125	0.125	0.016	0.125	0.25	S	S	S	S	S	1	None	Susceptible	1796056	147826	40	1	12.0		A-C4	NA	12	gki(5)	gtr(2)	murI(2)	mutS(6)	recP(6)	xpt(2)	yqiL(2)	36
IGAS-245	ERS24265782	ERR16762610	10-19	M	2018-Q1	2018	East	0.064	0.125	0.016	0.125	0.25	S	S	S	S	S	1	None	Susceptible	1802378	220974	21	1	1.0		A-C3	M1glob	1	gki(4)	gtr(3)	murI(4)	mutS(4)	recP(4)	xpt(100)	yqiL(4)	785
IGAS-246	ERS24265783	ERR16762611	70-79	M	2018-Q1	2018	Mid	0.064	0.064	0.016	0.125	0.125	S	S	S	S	S	1	None	Susceptible	1757424	116329	28	2	89.0	EMM203.4	E4	NA	89	gki(16)	gtr(2)	murI(8)	mutS(3)	recP(1)	xpt(13)	yqiL(3)	101
IGAS-247	ERS24265784	ERR16762612	70-79	F	2018-Q1	2018	East	0.064	0.064	0.016	0.064	0.25	S	S	S	S	S	1	None	Susceptible	1796313	176674	38	1	12.0		A-C4	NA	12	gki(5)	gtr(2)	murI(2)	mutS(6)	recP(6)	xpt(2)	yqiL(2)	36
IGAS-248	ERS24265785	ERR16762613	60-69	F	2018-Q1	2018	Mid	0.064	0.064	0.016	0.064	0.25	S	S	S	S	S	1	None	Susceptible	1802462	220975	21	1	1.0		A-C3	M1UK	1	gki(4)	gtr(3)	murI(4)	mutS(4)	recP(4)	xpt(2)	yqiL(4)	28
IGAS-249	ERS24265786	ERR16762614	80-89	M	2018-Q1	2018	East	0.064	0.064	0.016	0.064	0.125	S	S	S	S	S	1	None	Susceptible	1802462	220975	21	1	1.0		A-C3	M1UK	1	gki(4)	gtr(3)	murI(4)	mutS(4)	recP(4)	xpt(2)	yqiL(4)	28
IGAS-250	ERS24265787	ERR16762615	50-59	M	2018-Q1	2018	West	0.064	0.064	0.016	0.064	0.125	S	S	S	S	S	1	None	Susceptible	1802356	220975	21	1	1.33		A-C3	M1UK	1	gki(4)	gtr(3)	murI(4)	mutS(4)	recP(4)	xpt(2)	yqiL(4)	28
IGAS-251	ERS24265788	ERR16762616	60-69	M	2018-Q1	2018	East	0.125	0.125	0.016	0.125	0.25	S	S	S	S	S	1	None	Susceptible	1802549	220977	23	1	1.25		A-C3	M1glob	1	gki(4)	gtr(3)	murI(4)	mutS(4)	recP(4)	xpt(2)	yqiL(4)	28
IGAS-252	ERS24265789	ERR16762617	50-59	M	2018-Q1	2018	North	0.032	0.064	0.016	0.064	>32	S	S	S	S	R	1	None	Susceptible	1855054	98271	42	2	8.0	EMM149.2~*	E4	NA	8	gki(51)	gtr(3)	murI(8)	mutS(25)	recP(33)	xpt(3)	yqiL(27)	333
IGAS-253	ERS24265790	ERR16762618	80-89	M	2018-Q1	2018	South	0.064	0.064	0.016	0.125	0.25	S	S	S	S	S	1	None	Susceptible	1795682	142597	47	1	12.37		A-C4	NA	12	gki(5)	gtr(2)	murI(2)	mutS(82)	recP(6)	xpt(2)	yqiL(2)	242
IGAS-254	ERS24265791	ERR16762619	30-39	M	2018-Q1	2018	Mid	0.064	0.064	0.016	0.125	0.125	S	S	S	S	S	1	None	Susceptible	1802434	203471	23	1	1.33		A-C3	M1UK	1	gki(4)	gtr(3)	murI(4)	mutS(4)	recP(4)	xpt(2)	yqiL(4)	28
IGAS-255	ERS24265792	ERR16762620	10-19	M	2018-Q1	2018	East	0.125	0.125	0.016	0.125	0.064	S	S	S	S	S	1	None	Susceptible	1819845	138332	35	2	75.0	EMM170.0*	E6	NA	75	gki(11)	gtr(2)	murI(1)	mutS(3)	recP(50)	xpt(8)	yqiL(7)	150
IGAS-256	ERS24265793	ERR16762621	30-39	F	2018-Q1	2018	East	0.064	0.125	0.016	0.125	2	S	S	S	S	S	1	None	Susceptible	1808210	126201	35	2	94.0	EMM240.3~*	E6	NA	94	gki(24)	gtr(2)	murI(3)	mutS(5)	recP(1)	xpt(3)	yqiL(1)	89
IGAS-257	ERS24265794	ERR16762622	70-79	M	2018-Q1	2018	East	0.125	0.125	0.016	0.064	0.25	S	S	S	S	S	1	None	Susceptible	1825429	175539	38	1	3.1		A-C5	NA	3	gki(2)	gtr(6)	murI(8)	mutS(5)	recP(2)	xpt(3)	yqiL(2)	15
IGAS-258	ERS24265795	ERR16762623	90-	M	2018-Q1	2018	East	0.064	0.064	0.016	0.125	0.25	S	S	S	S	S	1	None	Susceptible	1868020	36231	132	1	6.4		Single protein cluster clade Y	NA	6	gki(5)	gtr(52)	murI(5)	mutS(5)	recP(5)	xpt(4)	yqiL(3)	382
IGAS-259	ERS24265796	ERR16762624	50-59	M	2018-Q1	2018	West	0.064	0.125	0.016	0.125	0.125	S	S	S	S	S	1	None	Susceptible	1801238	122834	30	1	1.0		A-C3	M1glob	1	gki(4)	gtr(3)	murI(4)	mutS(4)	recP(4)	xpt(2)	yqiL(4)	28
IGAS-260	ERS24265797	ERR16762625	20-29	F	2018-Q1	2018	East	0.064	0.064	0.016	0.125	0.125	S	S	S	S	S	1	None	Susceptible	1801481	122880	29	1	1.0		A-C3	M1glob	1	gki(4)	gtr(3)	murI(4)	mutS(4)	recP(4)	xpt(2)	yqiL(4)	28
IGAS-261	ERS24265798	ERR16762626	0-9	M	2018-Q1	2018	East	0.064	0.064	0.016	0.125	0.25	S	S	S	S	S	1	None	Susceptible	1801408	122847	30	1	1.0		A-C3	M1UK	1	gki(4)	gtr(3)	murI(4)	mutS(4)	recP(4)	xpt(2)	yqiL(4)	28
IGAS-262	ERS24265799	ERR16762627	50-59	F	2018-Q1	2018	South	0.064	0.064	0.016	0.125	0.125	S	S	S	S	S	1	None	Susceptible	1835104	155848	50	1	12.0		A-C4	NA	12	gki(5)	gtr(2)	murI(2)	mutS(6)	recP(6)	xpt(2)	yqiL(2)	36
IGAS-263	ERS24265800	ERR16762628	0-9	F	2018-Q1	2018	East	0.064	0.064	0.016	0.125	1	S	S	S	S	S	1	None	Susceptible	1808089	157892	39	1	12.0		A-C4	NA	12	gki(5)	gtr(2)	murI(2)	mutS(6)	recP(6)	xpt(2)	yqiL(2)	36
IGAS-264	ERS24265801	ERR16762629	0-9	M	2018-Q1	2018	Mid	0.064	0.125	0.016	0.125	0.125	S	S	S	S	S	1	None	Susceptible	1822537	163881	27	2	9.0	EMM203.4	E3	NA	9	gki(15)	gtr(14)	murI(7)	mutS(18)	recP(19)	xpt(139)	yqiL(1)	1177
IGAS-265	ERS24265802	ERR16762630	60-69	M	2018-Q1	2018	East	0.064	0.064	0.016	0.064	0.25	S	S	S	S	S	1	None	Susceptible	1801980	203460	24	1	1.0		A-C3	M1UK	1	gki(4)	gtr(3)	murI(4)	mutS(4)	recP(4)	xpt(2)	yqiL(4)	28
IGAS-266	ERS24265803	ERR16762631	0-9	M	2018-Q1	2018	East	0.064	0.125	0.016	0.125	0.125	S	S	S	S	S	1	None	Susceptible	1801476	203496	27	1	1.0		A-C3	M1UK	1	gki(4)	gtr(3)	murI(4)	mutS(4)	recP(4)	xpt(2)	yqiL(4)	28
IGAS-267	ERS24265804	ERR16762632	20-29	F	2018-Q1	2018	South	0.064	0.064	0.016	0.125	0.125	S	S	S	S	S	1	None	Susceptible	1801112	122722	29	1	1.96		A-C3	M1glob	1	gki(4)	gtr(3)	murI(4)	mutS(4)	recP(4)	xpt(2)	yqiL(4)	28
IGAS-268	ERS24265805	ERR16762633	0-9	F	2018-Q1	2018	West	0.125	0.125	0.016	0.125	0.5	S	S	S	S	S	1	None	Susceptible	1801994	203460	24	1	1.0		A-C3	M1UK	1	gki(4)	gtr(3)	murI(4)	mutS(4)	recP(4)	xpt(2)	yqiL(4)	28
IGAS-269	ERS24265806	ERR16762634	40-49	F	2018-Q1	2018	West	0.064	0.064	0.016	0.064	0.25	S	S	S	S	S	1	None	Susceptible	1858479	175526	41	1	3.93		A-C5	NA	3	gki(2)	gtr(6)	murI(8)	mutS(5)	recP(2)	xpt(3)	yqiL(53)	315
IGAS-270	ERS24265807	ERR16762635	80-89	M	2018-Q1	2018	East						U	U	U	U	U	0	None	Susceptible	1883537	155431	49	3	4.0	EMM236.3*;EMM156.0*	E1	NA	4	gki(5)	gtr(11)	murI(8)	mutS(5)	recP(15)	xpt(133)	yqiL(1)	1058
IGAS-271	ERS24265808	ERR16762636	80-89	F	2018-Q1	2018	East						U	U	U	U	U	0	None	Susceptible	1796007	147825	40	1	12.0		A-C4	NA	12	gki(5)	gtr(2)	murI(2)	mutS(6)	recP(6)	xpt(2)	yqiL(2)	36
IGAS-272	ERS24265809	ERR16762637	60-69	F	2018-Q1	2018	East						U	U	U	U	U	0	None	Susceptible	1799654	122747	45	1	1.29		A-C3	M1glob	1	gki(4)	gtr(3)	murI(4)	mutS(4)	recP(4)	xpt(2)	yqiL(4)	28
IGAS-273	ERS24265810	ERR16762638	70-79	F	2018-Q1	2018	Mid						U	U	U	U	U	0	None	Susceptible	1860937	211185	35	1	28.0		E4	NA	28	gki(11)	gtr(6)	murI(14)	mutS(5)	recP(9)	xpt(17)	yqiL(19)	52
IGAS-274	ERS24265811	ERR16762639	60-69	M	2018-Q1	2018	Mid						U	U	U	U	U	0	None	Susceptible	1796220	147892	42	1	12.0		A-C4	NA	12	gki(5)	gtr(2)	murI(2)	mutS(6)	recP(6)	xpt(2)	yqiL(2)	36
IGAS-275	ERS24265812	ERR16762640	70-79	M	2018-Q1	2018	East						U	U	U	U	U	0	None	Susceptible	1824984	193123	37	1	3.1		A-C5	NA	3	gki(2)	gtr(6)	murI(8)	mutS(5)	recP(2)	xpt(3)	yqiL(2)	15
IGAS-276	ERS24265813	ERR16762641	90-	F	2018-Q1	2018	East	0.064	0.064	0.016	64	0.125	S	S	S	R	S	0	tet(M)	tetracycline	1757569	270661	23	1	118.2		E3	NA	118	gki(39)	gtr(2)	murI(8)	mutS(13)	recP(2)	xpt(33)	yqiL(1)	565
IGAS-277	ERS24265814	ERR16762642	10-19	M	2018-Q1	2018	East						U	U	U	U	U	0	None	Susceptible	1801106	203497	28	1	1.0		A-C3	M1UK	1	gki(4)	gtr(3)	murI(4)	mutS(4)	recP(4)	xpt(2)	yqiL(4)	28
IGAS-278	ERS24265815	ERR16762643	80-89	F	2018-Q1	2018	East	0.064	0.064	0.016	32	0.5	S	S	S	R	S	0	tet(M)	tetracycline	1796454	232741	28	3	18.21	EMM156.1~*;EMM167.0~*	Single protein cluster clade Y	NA	18	gki(69)	gtr(2)	murI(2)	mutS(7)	recP(1)	xpt(3)	yqiL(12)	402
IGAS-279	ERS24265816	ERR16762644	0-9	M	2018-Q1	2018	East						U	U	U	U	U	0	None	Susceptible	1760644	122823	27	1	1.0		A-C3	M1UK	1	gki(4)	gtr(3)	murI(4)	mutS(4)	recP(4)	xpt(2)	yqiL(4)	28
IGAS-280	ERS24265817	ERR16762645	0-9	M	2018-Q1	2018	East						U	U	U	U	U	0	None	Susceptible	1801529	203460	27	1	1.0		A-C3	M1UK	1	gki(4)	gtr(3)	murI(4)	mutS(4)	recP(4)	xpt(2)	yqiL(4)	28
IGAS-281	ERS24265818	ERR16762646	60-69	F	2018-Q1	2018	East						U	U	U	U	U	0	None	Susceptible	1801473	203497	27	1	1.0		A-C3	M1UK	1	gki(4)	gtr(3)	murI(4)	mutS(4)	recP(4)	xpt(2)	yqiL(4)	28
IGAS-282	ERS24265819	ERR16762647	50-59	F	2018-Q1	2018	East	0.064	0.125	0.016	32	0.125	S	S	S	R	S	0	tet(M)	tetracycline	1756148	270663	24	1	118.2		E3	NA	118	gki(39)	gtr(2)	murI(8)	mutS(13)	recP(2)	xpt(33)	yqiL(1)	565
IGAS-283	ERS24265820	ERR16762648	60-69	M	2018-Q1	2018	East						U	U	U	U	U	0	None	Susceptible	1796551	147760	40	1	12.37		A-C4	NA	12	gki(5)	gtr(2)	murI(2)	mutS(82)	recP(6)	xpt(2)	yqiL(2)	242
IGAS-284	ERS24265821	ERR16762649	40-49	M	2018-Q1	2018	North						U	U	U	U	U	0	None	Susceptible	1801616	203509	29	1	1.25		A-C3	M1glob	1	gki(4)	gtr(3)	murI(4)	mutS(4)	recP(4)	xpt(2)	yqiL(4)	28
IGAS-285	ERS24265822	ERR16762650	10-19	M	2018-Q1	2018	North						U	U	U	U	U	0	None	Susceptible	1801616	203509	29	1	1.25		A-C3	M1glob	1	gki(4)	gtr(3)	murI(4)	mutS(4)	recP(4)	xpt(2)	yqiL(4)	28
IGAS-286	ERS24265823	ERR16762651	40-49	F	2018-Q1	2018	North						U	U	U	U	U	0	None	Susceptible	1801558	203509	29	1	1.25		A-C3	M1glob	1	gki(4)	gtr(3)	murI(4)	mutS(4)	recP(4)	xpt(2)	yqiL(4)	28
IGAS-287	ERS24265824	ERR16762652	0-9	F	2018-Q1	2018	North						U	U	U	U	U	0	None	Susceptible	1801558	203509	29	1	1.25		A-C3	M1glob	1	gki(4)	gtr(3)	murI(4)	mutS(4)	recP(4)	xpt(2)	yqiL(4)	28
IGAS-288	ERS24265825	ERR16762653	50-59	F	2018-Q1	2018	East	>256	>256	0.008	32	0.125	R	R	S	R	S	0	erm(B), tet(M)	MLS, tetracycline	1857877	147958	43	2	76.0	EMM236.2*	E2	NA	76	gki(11)	gtr(6)	murI(3)	mutS(6)	recP(6)	xpt(27)	yqiL(4)	50
IGAS-289	ERS24265826	ERR16762654	70-79	M	2018-Q1	2018	East	0.064	0.125	0.016	64	0.125	S	S	S	R	S	0	tet(M)	tetracycline	1757623	270726	23	1	118.2		E3	NA	118	gki(39)	gtr(2)	murI(8)	mutS(13)	recP(2)	xpt(33)	yqiL(1)	565
IGAS-290	ERS24265827	ERR16762655	50-59	F	2018-Q1	2018	East						U	U	U	U	U	0	None	Susceptible	1801850	203461	24	1	1.0		A-C3	M1UK	1	gki(4)	gtr(3)	murI(4)	mutS(4)	recP(4)	xpt(2)	yqiL(4)	28
IGAS-291	ERS24265828	ERR16762656	40-49	M	2018-Q1	2018	North						U	U	U	U	U	0	None	Susceptible	1774834	155642	23	2	89.0	EMM203.4	E4	NA	89	gki(16)	gtr(2)	murI(8)	mutS(3)	recP(1)	xpt(13)	yqiL(3)	101
IGAS-292	ERS24265829	ERR16762657	0-9	F	2018-Q1	2018	West						U	U	U	U	U	0	None	Susceptible	1825501	156376	31	2	4.0	EMM156.0*	E1	NA	4	gki(5)	gtr(11)	murI(8)	mutS(5)	recP(15)	xpt(2)	yqiL(1)	39
IGAS-293	ERS24265830	ERR16762658	0-9	M	2018-Q1	2018	West						U	U	U	U	U	0	None	Susceptible	1880216	98735	68	1	6.0		Single protein cluster clade Y	NA	6	gki(5)	gtr(52)	murI(5)	mutS(5)	recP(5)	xpt(4)	yqiL(118)	839
IGAS-294	ERS24265831	ERR16762659	50-59	M	2018-Q1	2018	West						U	U	U	U	U	0	None	Susceptible	1858542	175526	40	1	3.93		A-C5	NA	3	gki(2)	gtr(6)	murI(8)	mutS(5)	recP(2)	xpt(3)	yqiL(53)	315
IGAS-295	ERS24265832	ERR16762660	60-69	F	2018-Q1	2018	Mid						U	U	U	U	U	0	None	Susceptible	1802554	220976	21	1	1.0		A-C3	M1UK	1	gki(4)	gtr(3)	murI(4)	mutS(4)	recP(4)	xpt(2)	yqiL(4)	28
IGAS-296	ERS24265833	ERR16762661	50-59	F	2018-Q1	2018	East						U	U	U	U	U	0	None	Susceptible	1801325	203508	28	1	1.0		A-C3	M1glob	1	gki(4)	gtr(3)	murI(4)	mutS(4)	recP(4)	xpt(100)	yqiL(4)	785
IGAS-297	ERS24265834	ERR16762662	10-19	F	2018-Q1	2018	West						U	U	U	U	U	0	None	Susceptible	1801529	203460	27	1	1.0		A-C3	M1UK	1	gki(4)	gtr(3)	murI(4)	mutS(4)	recP(4)	xpt(2)	yqiL(4)	28
IGAS-298	ERS24265835	ERR16762663	90-	M	2018-Q1	2018	North						U	U	U	U	U	0	None	Susceptible	1801648	203509	29	1	1.25		A-C3	M1glob	1	gki(4)	gtr(3)	murI(4)	mutS(4)	recP(4)	xpt(2)	yqiL(4)	28
IGAS-299	ERS24265836	ERR16762664	30-39	F	2018-Q1	2018	North						U	U	U	U	U	0	None	Susceptible	1946993	213703	38	1	28.0		E4	NA	28	gki(11)	gtr(6)	murI(14)	mutS(5)	recP(9)	xpt(17)	yqiL(19)	52
IGAS-300	ERS24265837	ERR16762665	90-	F	2018-Q1	2018	East						U	U	U	U	U	0	None	Susceptible	1801385	203461	27	1	1.0		A-C3	M1UK	1	gki(4)	gtr(3)	murI(4)	mutS(4)	recP(4)	xpt(2)	yqiL(4)	28
IGAS-301	ERS24265838	ERR16762666	40-49	M	2018-Q1	2018	East						U	U	U	U	U	0	None	Susceptible	1805190	118538	33	1	1.0		A-C3	M1glob	1	gki(4)	gtr(3)	murI(4)	mutS(4)	recP(4)	xpt(2)	yqiL(4)	28
IGAS-302	ERS24265839	ERR16762667	70-79	F	2018-Q1	2018	West						U	U	U	U	U	0	None	Susceptible	1796729	147826	39	1	12.0		A-C4	NA	12	gki(5)	gtr(2)	murI(2)	mutS(82)	recP(6)	xpt(2)	yqiL(2)	242
IGAS-303	ERS24265840	ERR16762668	0-9	M	2018-Q1	2018	North						U	U	U	U	U	0	None	Susceptible	1860993	211187	31	1	28.0		E4	NA	28	gki(11)	gtr(6)	murI(14)	mutS(5)	recP(9)	xpt(17)	yqiL(19)	52
IGAS-304	ERS24265841	ERR16762669	60-69	F	2018-Q1	2018	West						U	U	U	U	U	0	None	Susceptible	1801384	203507	27	1	1.0		A-C3	M1glob	1	gki(4)	gtr(3)	murI(4)	mutS(4)	recP(4)	xpt(2)	yqiL(4)	28
IGAS-305	ERS24265842	ERR16762670	70-79	M	2018-Q1	2018	West						U	U	U	U	U	0	None	Susceptible	1830206	99838	53	2	87.0	EMM159.0~*	E3	NA	87	gki(13)	gtr(3)	murI(10)	mutS(12)	recP(20)	xpt(2)	yqiL(3)	62
IGAS-306	ERS24265843	ERR16762671	40-49	M	2018-Q1	2018	East	1	0.125	0.016	64	0.125	R	S	S	R	S	0	tet(M), lsa(C)	tetracycline, lincosamides, streptogramin A, pleuromutilin	1763049	158171	24	1	118.2		E3	NA	118	gki(39)	gtr(2)	murI(8)	mutS(13)	recP(2)	xpt(33)	yqiL(1)	565
IGAS-307	ERS24265844	ERR16762672	60-69	F	2018-Q1	2018	East						U	U	U	U	U	0	None	Susceptible	1801520	203509	29	1	1.25		A-C3	M1glob	1	gki(4)	gtr(3)	murI(4)	mutS(4)	recP(4)	xpt(2)	yqiL(4)	28
IGAS-308	ERS24265845	ERR16762673	70-79	F	2018-Q1	2018	West						U	U	U	U	U	0	None	Susceptible	1802442	220990	21	1	1.0		A-C3	M1UK	1	gki(4)	gtr(3)	murI(4)	mutS(4)	recP(4)	xpt(2)	yqiL(4)	28
IGAS-309	ERS24265846	ERR16762674	70-79	M	2018-Q1	2018	East						U	U	U	U	U	0	None	Susceptible	1858541	175526	40	1	3.93		A-C5	NA	3	gki(2)	gtr(6)	murI(8)	mutS(5)	recP(2)	xpt(3)	yqiL(53)	315
IGAS-310	ERS24265847	ERR16762675	30-39	F	2018-Q1	2018	East						U	U	U	U	U	0	None	Susceptible	1807275	223586	26	1	28.0		E4	NA	28	gki(11)	gtr(6)	murI(14)	mutS(5)	recP(9)	xpt(17)	yqiL(19)	52
IGAS-311	ERS24265848	ERR16762676	20-29	F	2018-Q1	2018	South						U	U	U	U	U	0	None	Susceptible	1825366	156316	35	2	4.0	EMM156.0*	E1	NA	4	gki(5)	gtr(11)	murI(8)	mutS(5)	recP(15)	xpt(2)	yqiL(1)	39
IGAS-312	ERS24265849	ERR16762677	70-79	F	2018-Q1	2018	South						U	U	U	U	U	0	None	Susceptible	1860502	211175	36	1	28.0		E4	NA	28	gki(11)	gtr(6)	murI(14)	mutS(5)	recP(9)	xpt(17)	yqiL(19)	52
IGAS-313	ERS24265850	ERR16762678	70-79	F	2018-Q2	2018	East						U	U	U	U	U	0	None	Susceptible	1860093	88864	76	2	87.0	EMM159.0~*	E3	NA	87	gki(13)	gtr(3)	murI(10)	mutS(12)	recP(20)	xpt(2)	yqiL(3)	62
IGAS-314	ERS24265851	ERR16762679	50-59	F	2018-Q2	2018	East						U	U	U	U	U	0	None	Susceptible	1802495	220974	21	1	1.0		A-C3	M1glob	1	gki(4)	gtr(3)	murI(4)	mutS(4)	recP(4)	xpt(2)	yqiL(4)	28
IGAS-315	ERS24265852	ERR16762680	70-79	M	2018-Q2	2018	East						U	U	U	U	U	0	None	Susceptible	1860693	211168	32	1	28.0		E4	NA	28	gki(11)	gtr(6)	murI(14)	mutS(5)	recP(9)	xpt(17)	yqiL(19)	52
IGAS-316	ERS24265853	ERR16762681	80-89	F	2018-Q2	2018	East	>256	>256	0.008	32	0.125	R	R	S	R	S	0	erm(B), tet(M)	MLS, tetracycline	1889134	160064	40	2	11.0	EMM202.1*	E6	NA	11	gki(3)	gtr(4)	murI(6)	mutS(5)	recP(1)	xpt(5)	yqiL(0)	403
IGAS-317	ERS24265854	ERR16762682	60-69	F	2018-Q2	2018	East						U	U	U	U	U	0	None	Susceptible	1801494	203473	30	1	1.25		A-C3	M1glob	1	gki(4)	gtr(3)	murI(4)	mutS(4)	recP(4)	xpt(2)	yqiL(4)	28
IGAS-318	ERS24265855	ERR16762683	80-89	F	2018-Q2	2018	East						U	U	U	U	U	0	None	Susceptible	1819030	223585	32	1	28.0		E4	NA	28	gki(11)	gtr(6)	murI(14)	mutS(5)	recP(9)	xpt(17)	yqiL(19)	52
IGAS-319	ERS24265856	ERR16762684	60-69	M	2018-Q2	2018	West						U	U	U	U	U	0	None	Susceptible	1802481	203461	22	1	1.0		A-C3	M1UK	1	gki(4)	gtr(3)	murI(4)	mutS(4)	recP(4)	xpt(2)	yqiL(4)	28
IGAS-320	ERS24265857	ERR16762685	30-39	F	2018-Q2	2018	West						U	U	U	U	U	0	None	Susceptible	1914720	213373	29	1	28.0		E4	NA	28	gki(11)	gtr(6)	murI(14)	mutS(5)	recP(9)	xpt(17)	yqiL(19)	52
IGAS-321	ERS24265858	ERR16762686	0-9	F	2018-Q2	2018	West						U	U	U	U	U	0	None	Susceptible	1886050	155433	50	3	4.0	EMM236.3*;EMM156.0*	E1	NA	4	gki(5)	gtr(11)	murI(8)	mutS(5)	recP(15)	xpt(2)	yqiL(1)	39
IGAS-322	ERS24265859	ERR16762687	30-39	F	2018-Q2	2018	West						U	U	U	U	U	0	None	Susceptible	1893512	211175	32	1	28.0		E4	NA	28	gki(11)	gtr(6)	murI(14)	mutS(5)	recP(9)	xpt(17)	yqiL(19)	52
IGAS-323	ERS24265860	ERR16762688	30-39	F	2018-Q2	2018	West						U	U	U	U	U	0	None	Susceptible	1999232	207487	40	1	28.0		E4	NA	28	gki(11)	gtr(6)	murI(14)	mutS(5)	recP(9)	xpt(17)	yqiL(19)	52
IGAS-324	ERS24265861	ERR16762689	60-69	M	2018-Q2	2018	East						U	U	U	U	U	0	None	Susceptible	1796413	147724	38	1	12.37		A-C4	NA	12	gki(5)	gtr(2)	murI(2)	mutS(82)	recP(6)	xpt(2)	yqiL(2)	242
IGAS-325	ERS24265862	ERR16762690	40-49	F	2018-Q2	2018	East						U	U	U	U	U	0	None	Susceptible	1761193	181346	24	1	1.0		A-C3	M1UK	1	gki(4)	gtr(3)	murI(4)	mutS(4)	recP(4)	xpt(2)	yqiL(4)	28
IGAS-326	ERS24265863	ERR16762691	60-69	M	2018-Q2	2018	North	0.064	>256	0.016	0.125	0.125	S	R	S	S	S	0	erm(T)	MLS	1830028	127678	39	2	4.0	EMM156.0*	E1	NA	4	gki(5)	gtr(11)	murI(8)	mutS(5)	recP(15)	xpt(2)	yqiL(1)	39
IGAS-327	ERS24265864	ERR16762692	30-39	M	2018-Q2	2018	East	1	0.125	0.016	32	0.064	R	S	S	R	S	0	tet(M), lsa(C)	tetracycline, lincosamides, streptogramin A, pleuromutilin	1762968	158169	25	1	118.2		E3	NA	118	gki(39)	gtr(2)	murI(8)	mutS(13)	recP(2)	xpt(33)	yqiL(1)	565
IGAS-328	ERS24265865	ERR16762693	60-69	M	2018-Q2	2018	East						U	U	U	U	U	0	None	Susceptible	1801712	203497	26	1	1.0		A-C3	M1UK	1	gki(4)	gtr(3)	murI(4)	mutS(4)	recP(4)	xpt(2)	yqiL(4)	28
IGAS-329	ERS24265866	ERR16762694	30-39	M	2018-Q2	2018	Mid						U	U	U	U	U	0	None	Susceptible	1800826	203503	31	1	1.0		A-C3	M1UK	1	gki(4)	gtr(3)	murI(4)	mutS(4)	recP(4)	xpt(2)	yqiL(4)	28
IGAS-330	ERS24265867	ERR16762695	40-49	M	2018-Q2	2018	Mid						U	U	U	U	U	0	None	Susceptible	1801906	203494	24	1	1.0		A-C3	M1glob	1	gki(4)	gtr(3)	murI(4)	mutS(4)	recP(4)	xpt(2)	yqiL(4)	28
IGAS-331	ERS24265868	ERR16762696	0-9	F	2018-Q2	2018	Mid						U	U	U	U	U	0	None	Susceptible	1802554	220976	21	1	1.0		A-C3	M1UK	1	gki(4)	gtr(3)	murI(4)	mutS(4)	recP(4)	xpt(2)	yqiL(4)	28
IGAS-332	ERS24265869	ERR16762697	30-39	M	2018-Q2	2018	East	0.064	0.125	0.016	64	0.064	S	S	S	R	S	0	tet(M)	tetracycline	1757061	158169	25	1	118.2		E3	NA	118	gki(39)	gtr(2)	murI(8)	mutS(13)	recP(2)	xpt(33)	yqiL(1)	565
IGAS-333	ERS24265870	ERR16762698	70-79	M	2018-Q2	2018	North						U	U	U	U	U	0	None	Susceptible	1859478	211177	31	1	28.0		E4	NA	28	gki(11)	gtr(6)	murI(14)	mutS(5)	recP(9)	xpt(17)	yqiL(19)	52
IGAS-334	ERS24265871	ERR16762699	80-89	M	2018-Q2	2018	West						U	U	U	U	U	0	None	Susceptible	1800163	143836	25	2	89.0	EMM203.4	E4	NA	89	gki(16)	gtr(2)	murI(8)	mutS(3)	recP(1)	xpt(13)	yqiL(3)	101
IGAS-335	ERS24265872	ERR16762700	90-	F	2018-Q2	2018	East						U	U	U	U	U	0	None	Susceptible	1802373	220953	22	1	1.0		A-C3	M1glob	1	gki(4)	gtr(3)	murI(4)	mutS(4)	recP(4)	xpt(2)	yqiL(4)	28
IGAS-336	ERS24265873	ERR16762701	40-49	F	2018-Q2	2018	East						U	U	U	U	U	0	None	Susceptible	1732306	160268	24	2	89.0	EMM203.4	E4	NA	89	gki(16)	gtr(2)	murI(8)	mutS(3)	recP(1)	xpt(13)	yqiL(3)	101
IGAS-337	ERS24265874	ERR16762702	60-69	M	2018-Q2	2018	East						U	U	U	U	U	0	None	Susceptible	1841502	220643	25	1	1.0		A-C3	M1glob	1	gki(4)	gtr(3)	murI(4)	mutS(4)	recP(4)	xpt(2)	yqiL(4)	28
IGAS-338	ERS24265875	ERR16762703	80-89	M	2018-Q2	2018	East						U	U	U	U	U	0	None	Susceptible	1762250	109450	31	2	183.1	EMM149.0*	E3	NA	183	gki(4)	gtr(28)	murI(3)	mutS(20)	recP(2)	xpt(3)	yqiL(3)	992
IGAS-339	ERS24265876	ERR16762704	30-39	M	2018-Q2	2018	East						U	U	U	U	U	0	None	Susceptible	1809416	143440	27	2	94.0	EMM240.3~*	E6	NA	94	gki(24)	gtr(2)	murI(3)	mutS(5)	recP(1)	xpt(3)	yqiL(1)	89
IGAS-340	ERS24265877	ERR16762705	40-49	M	2018-Q2	2018	North	0.125	0.125	0.016	32	0.125	S	S	S	R	S	0	tet(M)	tetracycline	1806428	282810	23	2	104.0	EMM149.0~*	E2	NA	104	gki(4)	gtr(2)	murI(2)	mutS(2)	recP(46)	xpt(3)	yqiL(4)	137
IGAS-341	ERS24265878	ERR16762706	60-69	M	2018-Q2	2018	West						U	U	U	U	U	0	None	Susceptible	1802394	220990	21	1	1.0		A-C3	M1UK	1	gki(4)	gtr(3)	murI(4)	mutS(4)	recP(4)	xpt(2)	yqiL(4)	28
IGAS-342	ERS24265879	ERR16762707	80-89	M	2018-Q2	2018	West						U	U	U	U	U	0	None	Susceptible	1801810	203508	25	1	1.33		A-C3	M1UK	1	gki(4)	gtr(3)	murI(4)	mutS(4)	recP(4)	xpt(2)	yqiL(4)	28
IGAS-343	ERS24265880	ERR16762708	70-79	M	2018-Q2	2018	Mid						U	U	U	U	U	0	None	Susceptible	1802419	203508	23	1	1.0		A-C3	M1glob	1	gki(4)	gtr(3)	murI(4)	mutS(4)	recP(4)	xpt(2)	yqiL(4)	28
IGAS-344	ERS24265881	ERR16762709	70-79	M	2018-Q2	2018	South	0.016	0.032	0.008	16	0.5	S	S	S	R	S	0	tet(O)	tetracycline	1783959	165467	37	2	225.0	EMM156.1~*	D4	NA	225	gki(150)	gtr(2)	murI(2)	mutS(6)	recP(137)	xpt(3)	yqiL(6)	951
IGAS-345	ERS24265882	ERR16762710	80-89	M	2018-Q2	2018	West						U	U	U	U	U	0	None	Susceptible	1835722	159316	44	1	12.0		A-C4	NA	12	gki(5)	gtr(2)	murI(2)	mutS(6)	recP(6)	xpt(2)	yqiL(2)	36
IGAS-346	ERS24265883	ERR16762711	0-9	M	2018-Q2	2018	East						U	U	U	U	U	0	None	Susceptible	1881594	106163	43	2	4.19	EMM156.0*	E1	NA	4	gki(5)	gtr(11)	murI(8)	mutS(5)	recP(15)	xpt(2)	yqiL(1)	39
IGAS-347	ERS24265884	ERR16762712	0-9	F	2018-Q2	2018	West						U	U	U	U	U	0	None	Susceptible	1801370	203472	28	1	1.0		A-C3	M1UK	1	gki(4)	gtr(3)	murI(4)	mutS(4)	recP(4)	xpt(2)	yqiL(4)	28
IGAS-348	ERS24265885	ERR16762713	30-39	M	2018-Q2	2018	East	0.032	16	0.016	4	0.125	S	R	S	R	S	0	ant(6)-Ia, catQ, tet(M), mef(A), msr(D)	streptomycin, chloramphenicol, tetracycline, macrolides	1792858	248338	21	2	9.0	EMM203.4	E3	NA	9	gki(4)	gtr(10)	murI(3)	mutS(6)	recP(14)	xpt(~3)	yqiL(-)	-
IGAS-349	ERS24265886	ERR16762714	70-79	F	2018-Q2	2018	East						U	U	U	U	U	0	None	Susceptible	1761092	181346	24	1	1.0		A-C3	M1UK	1	gki(4)	gtr(3)	murI(4)	mutS(4)	recP(4)	xpt(2)	yqiL(4)	28
IGAS-350	ERS24265887	ERR16762715	0-9	F	2018-Q2	2018	West						U	U	U	U	U	0	None	Susceptible	1802497	220975	21	1	1.0		A-C3	M1UK	1	gki(4)	gtr(3)	murI(4)	mutS(4)	recP(4)	xpt(2)	yqiL(4)	28
IGAS-351	ERS24265888	ERR16762716	50-59	M	2018-Q2	2018	East	0.064	0.125	0.016	64	0.125	S	S	S	R	S	0	tet(M)	tetracycline	1757479	270631	23	1	118.2		E3	NA	118	gki(39)	gtr(2)	murI(8)	mutS(13)	recP(2)	xpt(33)	yqiL(1)	565
IGAS-352	ERS24265889	ERR16762717	30-39	M	2018-Q2	2018	East						U	U	U	U	U	0	None	Susceptible	1802484	220975	21	1	1.0		A-C3	M1UK	1	gki(4)	gtr(3)	murI(4)	mutS(4)	recP(4)	xpt(2)	yqiL(4)	28
IGAS-353	ERS24265890	ERR16762718	30-39	F	2018-Q2	2018	West						U	U	U	U	U	0	None	Susceptible	1893865	211175	31	1	28.0		E4	NA	28	gki(11)	gtr(6)	murI(14)	mutS(5)	recP(9)	xpt(17)	yqiL(19)	52
IGAS-354	ERS24265891	ERR16762719	30-39	M	2018-Q2	2018	East	1	0.125	0.008	32	0.064	R	S	S	R	S	0	tet(M), lsa(C)	tetracycline, lincosamides, streptogramin A, pleuromutilin	1762864	270662	24	1	118.2		E3	NA	118	gki(39)	gtr(2)	murI(8)	mutS(13)	recP(2)	xpt(33)	yqiL(1)	565
IGAS-355	ERS24265892	ERR16762720	60-69	M	2018-Q2	2018	East						U	U	U	U	U	0	None	Susceptible	1839909	101554	33	1	1.0		A-C3	M1glob	1	gki(4)	gtr(3)	murI(4)	mutS(4)	recP(4)	xpt(2)	yqiL(4)	28
IGAS-356	ERS24265893	ERR16762721	70-79	M	2018-Q2	2018	East						U	U	U	U	U	0	None	Susceptible	1801344	203497	27	1	1.0		A-C3	M1UK	1	gki(4)	gtr(3)	murI(4)	mutS(4)	recP(154)	xpt(2)	yqiL(4)	1146
IGAS-357	ERS24265894	ERR16762722	40-49	F	2018-Q2	2018	South						U	U	U	U	U	0	None	Susceptible	1802403	220975	21	1	1.0		A-C3	M1UK	1	gki(4)	gtr(3)	murI(4)	mutS(4)	recP(154)	xpt(2)	yqiL(4)	1146
IGAS-358	ERS24265895	ERR16762723	40-49	M	2018-Q2	2018	East	0.064	0.064	0.016	64	0.064	S	S	S	R	S	0	tet(M)	tetracycline	1654544	22174	133	1	118.2		E3	NA	118	gki(39)	gtr(2)	murI(8)	mutS(13)	recP(2)	xpt(33)	yqiL(1)	565
IGAS-359	ERS24265896	ERR16762724	20-29	F	2018-Q2	2018	West						U	U	U	U	U	0	None	Susceptible	1820788	127566	42	2	4.0	EMM156.0*	E1	NA	4	gki(5)	gtr(11)	murI(8)	mutS(5)	recP(15)	xpt(2)	yqiL(1)	39
IGAS-360	ERS24265897	ERR16762725	90-	M	2018-Q2	2018	Mid	0.125	0.125	0.016	16	0.125	S	S	S	R	S	0	tet(M)	tetracycline	1760384	207596	22	2	78.3	EMM203.4~	E1	NA	78	gki(2)	gtr(7)	murI(2)	mutS(31)	recP(34)	xpt(9)	yqiL(48)	181
IGAS-361	ERS24265898	ERR16762726	40-49	M	2018-Q2	2018	East						U	U	U	U	U	0	None	Susceptible	1809422	143440	27	2	94.0	EMM240.3~*	E6	NA	94	gki(24)	gtr(2)	murI(3)	mutS(5)	recP(1)	xpt(3)	yqiL(1)	89
IGAS-362	ERS24265899	ERR16762727	30-39	M	2018-Q2	2018	East						U	U	U	U	U	0	None	Susceptible	1809470	143440	27	2	94.0	EMM240.3~*	E6	NA	94	gki(24)	gtr(2)	murI(3)	mutS(5)	recP(1)	xpt(3)	yqiL(1)	89
IGAS-363	ERS24265900	ERR16762728	70-79	M	2018-Q2	2018	East						U	U	U	U	U	0	None	Susceptible	1859907	97832	61	2	87.0	EMM159.0~*	E3	NA	87	gki(13)	gtr(3)	murI(10)	mutS(12)	recP(20)	xpt(2)	yqiL(3)	62
IGAS-364	ERS24265901	ERR16762729	60-69	M	2018-Q2	2018	East						U	U	U	U	U	0	None	Susceptible	1885912	161445	42	3	4.19	EMM236.3*;EMM156.0*	E1	NA	4	gki(5)	gtr(11)	murI(8)	mutS(5)	recP(15)	xpt(2)	yqiL(1)	39
IGAS-365	ERS24265902	ERR16762730	20-29	M	2018-Q2	2018	East	0.064	0.125	0.016	32	0.125	S	S	S	R	S	0	tet(M)	tetracycline	1757827	270631	20	1	118.2		E3	NA	118	gki(39)	gtr(2)	murI(8)	mutS(13)	recP(2)	xpt(33)	yqiL(1)	565
IGAS-366	ERS24265903	ERR16762731	70-79	F	2018-Q2	2018	North						U	U	U	U	U	0	None	Susceptible	1861312	213374	26	1	28.0		E4	NA	28	gki(11)	gtr(6)	murI(14)	mutS(5)	recP(9)	xpt(17)	yqiL(19)	52
IGAS-367	ERS24265904	ERR16762732	0-9	M	2018-Q2	2018	West						U	U	U	U	U	0	None	Susceptible	1777925	162753	32	2	4.0	EMM156.0*	E1	NA	4	gki(5)	gtr(11)	murI(8)	mutS(5)	recP(15)	xpt(2)	yqiL(1)	39
IGAS-368	ERS24265905	ERR16762733	30-39	M	2018-Q2	2018	East	0.064	0.064	0.016	64	0.064	S	S	S	R	S	0	tet(L), tet(M)	tetracycline	1733486	155843	23	2	89.0	EMM203.4	E4	NA	89	gki(16)	gtr(2)	murI(8)	mutS(3)	recP(1)	xpt(13)	yqiL(3)	101
IGAS-369	ERS24265906	ERR16762734	70-79	M	2018-Q2	2018	West						U	U	U	U	U	0	None	Susceptible	1861003	211169	34	1	28.0		E4	NA	28	gki(11)	gtr(6)	murI(14)	mutS(5)	recP(9)	xpt(17)	yqiL(19)	52
IGAS-370	ERS24265907	ERR16762735	50-59	M	2018-Q4	2019	East	0.064	0.064	0.008	32	0.064	S	S	S	R	S	0	tet(M)	tetracycline	1758307	270631	19	1	118.2		E3	NA	118	gki(39)	gtr(2)	murI(8)	mutS(13)	recP(2)	xpt(33)	yqiL(1)	565
IGAS-371	ERS24265908	ERR16762736	80-89	M	2018-Q4	2019	East						U	U	U	U	U	0	None	Susceptible	1825508	175539	38	1	3.1		A-C5	NA	3	gki(2)	gtr(6)	murI(8)	mutS(5)	recP(2)	xpt(3)	yqiL(2)	15
IGAS-372	ERS24265909	ERR16762737	90-	F	2018-Q4	2019	East						U	U	U	U	U	0	None	Susceptible	1802425	220975	22	1	1.0		A-C3	M1UK	1	gki(4)	gtr(3)	murI(4)	mutS(4)	recP(4)	xpt(2)	yqiL(4)	28
IGAS-373	ERS24265910	ERR16762738	90-	M	2018-Q4	2019	West						U	U	U	U	U	0	None	Susceptible	1728140	155843	25	2	89.0	EMM203.4	E4	NA	89	gki(16)	gtr(2)	murI(8)	mutS(3)	recP(1)	xpt(13)	yqiL(3)	101
IGAS-374	ERS24265911	ERR16762739	60-69	M	2019-Q1	2019	North						U	U	U	U	U	0	None	Susceptible	1801983	203462	24	1	1.0		A-C3	M1UK	1	gki(4)	gtr(3)	murI(4)	mutS(4)	recP(4)	xpt(2)	yqiL(4)	28
IGAS-375	ERS24265912	ERR16762740	80-89	F	2019-Q1	2019	South						U	U	U	U	U	0	None	Susceptible	1796154	176672	38	1	12.0		A-C4	NA	12	gki(5)	gtr(2)	murI(2)	mutS(6)	recP(6)	xpt(2)	yqiL(2)	36
IGAS-376	ERS24265913	ERR16762741	90-	F	2019-Q1	2019	East						U	U	U	U	U	0	None	Susceptible	1801891	203508	27	1	1.25		A-C3	M1glob	1	gki(4)	gtr(3)	murI(4)	mutS(4)	recP(4)	xpt(2)	yqiL(4)	28
IGAS-377	ERS24265914	ERR16762742	50-59	M	2019-Q1	2019	East	0.064	0.125	0.016	32	0.064	S	S	S	R	S	0	tet(M)	tetracycline	1790833	270631	30	1	118.2		E3	NA	118	gki(39)	gtr(2)	murI(8)	mutS(13)	recP(2)	xpt(33)	yqiL(1)	565
IGAS-378	ERS24265915	ERR16762743	90-	F	2019-Q1	2019	West						U	U	U	U	U	0	None	Susceptible	1802262	220844	21	1	1.0		A-C3	M1UK	1	gki(4)	gtr(3)	murI(4)	mutS(4)	recP(4)	xpt(2)	yqiL(4)	28
IGAS-379	ERS24265916	ERR16762744	30-39	F	2019-Q1	2019	Mid						U	U	U	U	U	0	None	Susceptible	1708735	155718	22	2	89.0	EMM203.4	E4	NA	89	gki(16)	gtr(2)	murI(127)	mutS(3)	recP(1)	xpt(13)	yqiL(3)	1169
IGAS-380	ERS24265917	ERR16762745	50-59	M	2019-Q1	2019	Mid						U	U	U	U	U	0	None	Susceptible	1801958	203507	24	1	1.33		A-C3	M1UK	1	gki(4)	gtr(3)	murI(4)	mutS(4)	recP(4)	xpt(2)	yqiL(4)	28
IGAS-381	ERS24265918	ERR16762746	0-9	F	2019-Q1	2019	East						U	U	U	U	U	0	None	Susceptible	1801364	203460	28	1	1.0		A-C3	M1UK	1	gki(4)	gtr(3)	murI(4)	mutS(4)	recP(4)	xpt(2)	yqiL(4)	28
IGAS-382	ERS24265919	ERR16762747	60-69	F	2019-Q1	2019	Mid						U	U	U	U	U	0	None	Susceptible	1858449	175534	40	1	3.1		A-C5	NA	3	gki(2)	gtr(6)	murI(8)	mutS(5)	recP(2)	xpt(3)	yqiL(2)	15
IGAS-383	ERS24265920	ERR16762748	40-49	F	2019-Q1	2019	West						U	U	U	U	U	0	None	Susceptible	1857888	115207	37	1	28.0		E4	NA	28	gki(11)	gtr(6)	murI(14)	mutS(5)	recP(9)	xpt(17)	yqiL(19)	52
IGAS-384	ERS24265921	ERR16762749	20-29	F	2019-Q1	2019	East						U	U	U	U	U	0	None	Susceptible	1798032	151901	30	2	89.0	EMM203.4	E4	NA	89	gki(16)	gtr(2)	murI(8)	mutS(3)	recP(1)	xpt(13)	yqiL(3)	101
IGAS-385	ERS24265922	ERR16762750	90-	F	2019-Q1	2019	North						U	U	U	U	U	0	None	Susceptible	1802371	220975	21	1	1.0		A-C3	M1UK	1	gki(4)	gtr(3)	murI(4)	mutS(4)	recP(154)	xpt(2)	yqiL(4)	1146
IGAS-386	ERS24265923	ERR16762751	30-39	M	2019-Q1	2019	East						U	U	U	U	U	0	None	Susceptible	1818029	135958	47	1	6.0		Single protein cluster clade Y	NA	6	gki(5)	gtr(52)	murI(5)	mutS(5)	recP(5)	xpt(4)	yqiL(3)	382
IGAS-387	ERS24265924	ERR16762752	50-59	F	2019-Q1	2019	East	1	0.064	0.008	32	0.064	R	S	S	R	S	0	tet(M), lsa(C)	tetracycline, lincosamides, streptogramin A, pleuromutilin	1762750	270662	23	1	118.2		E3	NA	118	gki(39)	gtr(2)	murI(8)	mutS(13)	recP(2)	xpt(33)	yqiL(1)	565
IGAS-388	ERS24265925	ERR16762753	20-29	M	2019-Q1	2019	Mid	0.064	0.125	0.016	64	0.125	S	S	S	R	S	0	tet(M)	tetracycline	1729466	270789	20	1	118.2		E3	NA	118	gki(39)	gtr(2)	murI(8)	mutS(13)	recP(2)	xpt(33)	yqiL(1)	565
IGAS-389	ERS24265926	ERR16762754	20-29	F	2019-Q1	2019	Mid						U	U	U	U	U	0	None	Susceptible	1754563	151900	31	2	89.0	EMM203.4	E4	NA	89	gki(16)	gtr(2)	murI(8)	mutS(3)	recP(1)	xpt(13)	yqiL(3)	101
IGAS-390	ERS24265927	ERR16762755	30-39	F	2019-Q1	2019	Mid						U	U	U	U	U	0	None	Susceptible	1756665	151899	32	2	89.0	EMM203.4	E4	NA	89	gki(16)	gtr(2)	murI(8)	mutS(3)	recP(1)	xpt(13)	yqiL(3)	101
IGAS-391	ERS24265928	ERR16762756	60-69	M	2019-Q1	2019	Mid						U	U	U	U	U	0	None	Susceptible	1825487	175526	38	1	3.1		A-C5	NA	3	gki(2)	gtr(6)	murI(8)	mutS(5)	recP(2)	xpt(3)	yqiL(2)	15
IGAS-392	ERS24265929	ERR16762757	30-39	F	2019-Q1	2019	East						U	U	U	U	U	0	None	Susceptible	1756552	143826	25	2	89.0	EMM203.4	E4	NA	89	gki(16)	gtr(2)	murI(8)	mutS(3)	recP(1)	xpt(13)	yqiL(3)	101
IGAS-393	ERS24265930	ERR16762758	80-89	M	2019-Q1	2019	South						U	U	U	U	U	0	None	Susceptible	1862543	221842	25	1	28.0		E4	NA	28	gki(11)	gtr(77)	murI(14)	mutS(5)	recP(9)	xpt(17)	yqiL(158)	1170
IGAS-394	ERS24265931	ERR16762759	40-49	M	2019-Q1	2019	Mid						U	U	U	U	U	0	None	Susceptible	1874177	223606	31	1	28.0		E4	NA	28	gki(11)	gtr(6)	murI(14)	mutS(5)	recP(9)	xpt(17)	yqiL(19)	52
IGAS-395	ERS24265932	ERR16762760	20-29	M	2019-Q1	2019	East	0.064	0.125	0.016	32	0.125	S	S	S	R	S	0	tet(M)	tetracycline	1757484	270631	23	1	118.2		E3	NA	118	gki(39)	gtr(2)	murI(8)	mutS(13)	recP(2)	xpt(33)	yqiL(1)	565
IGAS-396	ERS24265933	ERR16762761	70-79	F	2019-Q1	2019	East						U	U	U	U	U	0	None	Susceptible	1801922	203496	25	1	1.0		A-C3	M1UK	1	gki(4)	gtr(3)	murI(4)	mutS(4)	recP(4)	xpt(2)	yqiL(4)	28
IGAS-397	ERS24265934	ERR16762762	80-89	F	2019-Q1	2019	East						U	U	U	U	U	0	None	Susceptible	1849312	206601	28	1	28.0		E4	NA	28	gki(11)	gtr(6)	murI(14)	mutS(5)	recP(9)	xpt(17)	yqiL(19)	52
IGAS-398	ERS24265935	ERR16762763	70-79	M	2019-Q1	2019	East	0.064	0.064	0.016	32	0.125	S	S	S	R	S	0	tet(M)	tetracycline	1757049	158169	25	1	118.2		E3	NA	118	gki(39)	gtr(2)	murI(8)	mutS(13)	recP(2)	xpt(33)	yqiL(1)	565
IGAS-399	ERS24265936	ERR16762764	80-89	M	2019-Q1	2019	East						U	U	U	U	U	0	None	Susceptible	1825443	193129	37	1	3.1		A-C5	NA	3	gki(2)	gtr(6)	murI(8)	mutS(5)	recP(2)	xpt(3)	yqiL(2)	15
IGAS-400	ERS24265937	ERR16762765	80-89	F	2019-Q1	2019	Mid						U	U	U	U	U	0	None	Susceptible	1802486	220976	23	1	1.25		A-C3	M1glob	1	gki(4)	gtr(3)	murI(4)	mutS(4)	recP(4)	xpt(2)	yqiL(4)	28
IGAS-401	ERS24265938	ERR16762766	70-79	F	2019-Q1	2019	East						U	U	U	U	U	0	None	Susceptible	1790619	143199	40	2	89.0	EMM203.4	E4	NA	89	gki(16)	gtr(2)	murI(8)	mutS(3)	recP(1)	xpt(13)	yqiL(3)	101
IGAS-402	ERS24265939	ERR16762767	30-39	M	2019-Q1	2019	Mid						U	U	U	U	U	0	None	Susceptible	1802461	220975	21	1	1.33		A-C3	M1UK	1	gki(4)	gtr(3)	murI(4)	mutS(4)	recP(4)	xpt(2)	yqiL(4)	28
IGAS-403	ERS24265940	ERR16762768	30-39	M	2019-Q1	2019	West						U	U	U	U	U	0	None	Susceptible	1859789	175526	40	1	3.93		A-C5	NA	3	gki(2)	gtr(6)	murI(8)	mutS(5)	recP(2)	xpt(3)	yqiL(53)	315
IGAS-404	ERS24265941	ERR16762769	60-69	F	2019-Q1	2019	West						U	U	U	U	U	0	None	Susceptible	1859985	175526	39	1	3.93		A-C5	NA	3	gki(2)	gtr(6)	murI(8)	mutS(5)	recP(2)	xpt(3)	yqiL(53)	315
IGAS-405	ERS24265942	ERR16762770	60-69	M	2019-Q1	2019	Mid						U	U	U	U	U	0	None	Susceptible	1802458	220976	24	1	1.25		A-C3	M1glob	1	gki(4)	gtr(3)	murI(4)	mutS(4)	recP(4)	xpt(2)	yqiL(4)	28
IGAS-406	ERS24265943	ERR16762771	30-39	F	2019-Q1	2019	Mid						U	U	U	U	U	0	None	Susceptible	1768929	203340	23	1	1.0		A-C3	M1glob	1	gki(4)	gtr(3)	murI(4)	mutS(4)	recP(4)	xpt(2)	yqiL(4)	28
IGAS-407	ERS24265944	ERR16762772	90-	M	2019-Q1	2019	East						U	U	U	U	U	0	None	Susceptible	1783002	156064	34	2	4.0	EMM156.0*	E1	NA	4	gki(5)	gtr(11)	murI(8)	mutS(5)	recP(15)	xpt(2)	yqiL(1)	39
IGAS-408	ERS24265945	ERR16762773	20-29	F	2019-Q1	2019	East						U	U	U	U	U	0	None	Susceptible	1809471	143440	27	2	94.0	EMM240.3~*	E6	NA	94	gki(24)	gtr(2)	murI(3)	mutS(5)	recP(1)	xpt(3)	yqiL(1)	89
IGAS-409	ERS24265946	ERR16762774	0-9	M	2019-Q1	2019	East						U	U	U	U	U	0	None	Susceptible	1881355	105055	68	1	6.0		Single protein cluster clade Y	NA	6	gki(5)	gtr(52)	murI(5)	mutS(5)	recP(5)	xpt(4)	yqiL(3)	382
IGAS-410	ERS24265947	ERR16762775	70-79	M	2019-Q1	2019	West						U	U	U	U	U	0	None	Susceptible	1715477	155843	25	2	89.0	EMM203.4	E4	NA	89	gki(16)	gtr(2)	murI(8)	mutS(3)	recP(1)	xpt(13)	yqiL(3)	101
IGAS-411	ERS24265948	ERR16762776	80-89	F	2019-Q1	2019	Mid						U	U	U	U	U	0	None	Susceptible	1821371	223585	30	1	28.0		E4	NA	28	gki(11)	gtr(77)	murI(14)	mutS(5)	recP(9)	xpt(17)	yqiL(19)	458
IGAS-412	ERS24265949	ERR16762777	20-29	F	2019-Q1	2019	Mid						U	U	U	U	U	0	None	Susceptible	1821925	223586	25	1	28.0		E4	NA	28	gki(11)	gtr(77)	murI(14)	mutS(5)	recP(9)	xpt(17)	yqiL(19)	458
IGAS-413	ERS24265950	ERR16762778	70-79	M	2019-Q1	2019	East						U	U	U	U	U	0	None	Susceptible	1802009	203511	24	1	1.0		A-C3	M1glob	1	gki(4)	gtr(3)	murI(4)	mutS(4)	recP(162)	xpt(2)	yqiL(4)	1171
IGAS-414	ERS24265951	ERR16762779	80-89	F	2019-Q1	2019	South						U	U	U	U	U	0	None	Susceptible	1949986	118063	35	2	2.0	EMM149.2*	E4	NA	2	gki(11)	gtr(9)	murI(1)	mutS(9)	recP(2)	xpt(3)	yqiL(4)	55
IGAS-415	ERS24265952	ERR16762780	50-59	F	2019-Q1	2019	East						U	U	U	U	U	0	None	Susceptible	1860877	211175	35	1	28.0		E4	NA	28	gki(11)	gtr(6)	murI(14)	mutS(5)	recP(9)	xpt(17)	yqiL(19)	52
IGAS-416	ERS24265953	ERR16762781	0-9	F	2019-Q1	2019	East						U	U	U	U	U	0	None	Susceptible	1859481	175628	42	1	3.93		A-C5	NA	3	gki(2)	gtr(6)	murI(8)	mutS(5)	recP(2)	xpt(3)	yqiL(53)	315
IGAS-417	ERS24265954	ERR16762782	40-49	F	2019-Q1	2019	East	0.064	0.125	0.016	64	0.125	S	S	S	R	S	0	tet(M)	tetracycline	1757481	270631	23	1	118.2		E3	NA	118	gki(39)	gtr(2)	murI(8)	mutS(13)	recP(2)	xpt(33)	yqiL(1)	565
IGAS-418	ERS24265955	ERR16762783	60-69	F	2019-Q1	2019	Mid						U	U	U	U	U	0	None	Susceptible	1802051	203500	24	1	1.0		A-C3	M1UK	1	gki(4)	gtr(3)	murI(4)	mutS(4)	recP(4)	xpt(2)	yqiL(4)	28
IGAS-419	ERS24265956	ERR16762784	60-69	F	2019-Q1	2019	Mid	>256	>256	0.016	16	0.064	R	R	S	R	S	0	erm(B), tet(M)	MLS, tetracycline	1775786	115995	24	2	89.0	EMM203.4	E4	NA	89	gki(16)	gtr(2)	murI(8)	mutS(3)	recP(1)	xpt(13)	yqiL(3)	101
IGAS-420	ERS24265957	ERR16762785	10-19	M	2019-Q1	2019	East						U	U	U	U	U	0	None	Susceptible	1856248	97896	49	2	87.0	EMM159.0~*	E3	NA	87	gki(13)	gtr(3)	murI(10)	mutS(12)	recP(20)	xpt(2)	yqiL(3)	62
IGAS-421	ERS24265958	ERR16762786	0-9	M	2019-Q1	2019	South						U	U	U	U	U	0	None	Susceptible	1841629	106935	44	2	4.0	EMM156.0*	E1	NA	4	gki(5)	gtr(11)	murI(8)	mutS(5)	recP(15)	xpt(2)	yqiL(1)	39
IGAS-422	ERS24265959	ERR16762787	70-79	F	2019-Q1	2019	Mid						U	U	U	U	U	0	None	Susceptible	1824011	138233	48	1	3.123		A-C5	NA	3	gki(2)	gtr(6)	murI(8)	mutS(5)	recP(2)	xpt(3)	yqiL(2)	15
IGAS-423	ERS24265960	ERR16762788	70-79	M	2019-Q1	2019	East						U	U	U	U	U	0	None	Susceptible	1802270	220975	22	1	1.6		A-C3	M1UK	1	gki(4)	gtr(3)	murI(4)	mutS(4)	recP(4)	xpt(2)	yqiL(4)	28
IGAS-424	ERS24265961	ERR16762789	50-59	M	2019-Q1	2019	North						U	U	U	U	U	0	None	Susceptible	1796773	147826	38	1	12.0		A-C4	NA	12	gki(5)	gtr(2)	murI(2)	mutS(6)	recP(6)	xpt(2)	yqiL(2)	36
IGAS-425	ERS24265962	ERR16762790	80-89	F	2019-Q1	2019	East						U	U	U	U	U	0	None	Susceptible	1732290	155776	28	2	89.0	EMM203.4	E4	NA	89	gki(16)	gtr(2)	murI(8)	mutS(3)	recP(1)	xpt(13)	yqiL(3)	101
IGAS-426	ERS24265963	ERR16762791	80-89	M	2019-Q1	2019	East						U	U	U	U	U	0	None	Susceptible	1812120	220975	23	1	1.0		A-C3	M1UK	1	gki(4)	gtr(3)	murI(4)	mutS(4)	recP(4)	xpt(2)	yqiL(4)	28
IGAS-427	ERS24265964	ERR16762792	0-9	F	2019-Q1	2019	East						U	U	U	U	U	0	None	Susceptible	1823663	203472	30	1	1.0		A-C3	M1UK	1	gki(4)	gtr(3)	murI(4)	mutS(4)	recP(4)	xpt(2)	yqiL(4)	28
IGAS-428	ERS24265965	ERR16762793	0-9	M	2019-Q1	2019	West						U	U	U	U	U	0	None	Susceptible	1802035	203509	26	1	1.25		A-C3	M1glob	1	gki(4)	gtr(149)	murI(4)	mutS(4)	recP(4)	xpt(2)	yqiL(4)	1172
IGAS-429	ERS24265966	ERR16762794	40-49	F	2019-Q1	2019	West						U	U	U	U	U	0	None	Susceptible	1821106	223606	25	1	28.0		E4	NA	28	gki(11)	gtr(6)	murI(14)	mutS(5)	recP(9)	xpt(17)	yqiL(19)	52
IGAS-430	ERS24265967	ERR16762795	70-79	M	2019-Q1	2019	East	0.064	0.125	0.016	32	0.25	S	S	S	R	S	0	tet(M)	tetracycline	1825966	222982	36	3	93.0	EMM156.1*;EMM205.1*	D4	NA	93	gki(2)	gtr(2)	murI(9)	mutS(13)	recP(2)	xpt(14)	yqiL(2)	10
IGAS-431	ERS24265968	ERR16762796	60-69	F	2019-Q1	2019	South						U	U	U	U	U	0	None	Susceptible	1801871	181307	25	1	1.0		A-C3	M1glob	1	gki(4)	gtr(3)	murI(4)	mutS(4)	recP(4)	xpt(2)	yqiL(4)	28
IGAS-432	ERS24265969	ERR16762797	40-49	M	2019-Q1	2019	North						U	U	U	U	U	0	None	Susceptible	1796047	176674	37	1	12.0		A-C4	NA	12	gki(5)	gtr(2)	murI(2)	mutS(6)	recP(6)	xpt(2)	yqiL(2)	36
IGAS-433	ERS24265970	ERR16762798	70-79	M	2019-Q1	2019	East						U	U	U	U	U	0	None	Susceptible	1825019	134459	44	1	3.1		A-C5	NA	3	gki(2)	gtr(6)	murI(8)	mutS(5)	recP(2)	xpt(3)	yqiL(2)	15
IGAS-434	ERS24265971	ERR16762799	60-69	M	2019-Q1	2019	East						U	U	U	U	U	0	None	Susceptible	1782551	110191	38	3	66.0	EMM149.2~*;EMM141.0	E2	NA	66	gki(8)	gtr(7)	murI(8)	mutS(8)	recP(9)	xpt(3)	yqiL(1)	44
IGAS-435	ERS24265972	ERR16762800	0-9	M	2019-Q1	2019	West						U	U	U	U	U	0	None	Susceptible	1802431	220975	22	1	1.33		A-C3	M1UK	1	gki(4)	gtr(3)	murI(4)	mutS(4)	recP(4)	xpt(2)	yqiL(4)	28
IGAS-436	ERS24265973	ERR16762801	40-49	M	2019-Q1	2019	East						U	U	U	U	U	0	None	Susceptible	1857085	162663	38	2	75.0	EMM170.0*	E6	NA	75	gki(11)	gtr(2)	murI(1)	mutS(3)	recP(50)	xpt(8)	yqiL(7)	150
IGAS-437	ERS24265974	ERR16762802	90-	M	2019-Q1	2019	East	0.125	16	0.016	0.125	0.125	S	R	S	S	S	0	mef(A), msr(D)	macrolides	1854848	273384	21	1	1.0		A-C3	M1glob	1	gki(4)	gtr(3)	murI(4)	mutS(4)	recP(4)	xpt(2)	yqiL(4)	28
IGAS-438	ERS24265975	ERR16762803	70-79	F	2019-Q1	2019	Mid	0.064	>256	0.016	0.125	0.125	S	R	S	S	S	0	erm(T)	MLS	1829552	105572	38	2	4.0	EMM156.0*	E1	NA	4	gki(5)	gtr(11)	murI(8)	mutS(5)	recP(15)	xpt(2)	yqiL(1)	39
IGAS-439	ERS24265976	ERR16762804	20-29	F	2019-Q1	2019	East						U	U	U	U	U	0	None	Susceptible	1894633	211148	30	1	28.0		E4	NA	28	gki(11)	gtr(6)	murI(14)	mutS(5)	recP(9)	xpt(17)	yqiL(19)	52
IGAS-440	ERS24265977	ERR16762805	40-49	F	2019-Q1	2019	East						U	U	U	U	U	0	None	Susceptible	1781784	110191	44	3	66.0	EMM149.2~*;EMM141.0	E2	NA	66	gki(8)	gtr(7)	murI(8)	mutS(8)	recP(9)	xpt(3)	yqiL(1)	44
IGAS-441	ERS24265978	ERR16762806	90-	M	2019-Q1	2019	East						U	U	U	U	U	0	None	Susceptible	1823410	193309	37	1	3.1		A-C5	NA	3	gki(2)	gtr(6)	murI(8)	mutS(5)	recP(2)	xpt(3)	yqiL(2)	15
IGAS-442	ERS24265979	ERR16762807	50-59	M	2019-Q1	2019	East						U	U	U	U	U	0	None	Susceptible	1842638	120818	43	2	4.0	EMM156.0*	E1	NA	4	gki(5)	gtr(11)	murI(8)	mutS(5)	recP(15)	xpt(2)	yqiL(1)	39
IGAS-443	ERS24265980	ERR16762808	80-89	F	2019-Q1	2019	East						U	U	U	U	U	0	None	Susceptible	1841281	146963	43	2	4.0	EMM156.0*	E1	NA	4	gki(5)	gtr(11)	murI(8)	mutS(5)	recP(15)	xpt(2)	yqiL(1)	39
IGAS-444	ERS24265981	ERR16762809	90-	M	2019-Q1	2019	East						U	U	U	U	U	0	None	Susceptible	1796403	176621	37	1	12.87		A-C4	NA	12	gki(5)	gtr(2)	murI(2)	mutS(6)	recP(6)	xpt(2)	yqiL(2)	36
IGAS-445	ERS24265982	ERR16762810	70-79	M	2019-Q1	2019	North						U	U	U	U	U	0	None	Susceptible	1801538	203509	29	1	1.0		A-C3	M1glob	1	gki(4)	gtr(3)	murI(4)	mutS(4)	recP(4)	xpt(2)	yqiL(4)	28
IGAS-446	ERS24265983	ERR16762811	40-49	F	2019-Q1	2019	East						U	U	U	U	U	0	None	Susceptible	1804489	148114	42	1	102.3		E4	NA	102	gki(13)	gtr(2)	murI(14)	mutS(1)	recP(9)	xpt(3)	yqiL(1)	60
IGAS-447	ERS24265984	ERR16762812	50-59	F	2019-Q1	2019	North	0.125	2	0.016	16	0.064	S	R	S	R	S	0	erm(A), tet(O)	MLS, tetracycline	1930085	162813	30	2	77.0	EMM159.0*	E4	NA	77	gki(13)	gtr(6)	murI(2)	mutS(3)	recP(23)	xpt(3)	yqiL(11)	63
IGAS-448	ERS24265985	ERR16762813	20-29	F	2019-Q1	2019	West						U	U	U	U	U	0	None	Susceptible	1749213	171162	21	2	84.0	EMM236.1~*	E4	NA	84	gki(144)	gtr(105)	murI(17)	mutS(5)	recP(5)	xpt(3)	yqiL(7)	816
IGAS-449	ERS24265986	ERR16762814	70-79	F	2019-Q1	2019	East	0.064	0.064	0.016	8	1	S	S	S	R	S	0	tet(M)	tetracycline	1814780	189243	24	2	110.0	EMM203.4~	E2	NA	110	gki(25)	gtr(2)	murI(8)	mutS(6)	recP(30)	xpt(25)	yqiL(39)	515
IGAS-450	ERS24265987	ERR16762815	60-69	F	2019-Q1	2019	Mid						U	U	U	U	U	0	None	Susceptible	1848088	156378	48	2	4.0	EMM156.0*	E1	NA	4	gki(5)	gtr(11)	murI(8)	mutS(5)	recP(15)	xpt(2)	yqiL(1)	39
IGAS-451	ERS24265988	ERR16762816	80-89	F	2019-Q1	2019	North						U	U	U	U	U	0	None	Susceptible	1802486	220975	21	1	1.0		A-C3	M1UK	1	gki(4)	gtr(3)	murI(4)	mutS(4)	recP(4)	xpt(2)	yqiL(4)	28
IGAS-452	ERS24265989	ERR16762817	80-89	F	2019-Q2	2019	West						U	U	U	U	U	0	None	Susceptible	1859804	175526	40	1	3.93		A-C5	NA	3	gki(2)	gtr(6)	murI(8)	mutS(5)	recP(2)	xpt(3)	yqiL(53)	315
IGAS-453	ERS24265990	ERR16762818	20-29	F	2019-Q2	2019	South						U	U	U	U	U	0	None	Susceptible	1869015	88864	77	2	87.0	EMM159.0~*	E3	NA	87	gki(13)	gtr(3)	murI(10)	mutS(12)	recP(20)	xpt(2)	yqiL(3)	62
IGAS-454	ERS24265991	ERR16762819	50-59	M	2019-Q2	2019	East						U	U	U	U	U	0	None	Susceptible	1731648	160267	30	2	89.0	EMM203.4	E4	NA	89	gki(16)	gtr(2)	murI(8)	mutS(3)	recP(1)	xpt(13)	yqiL(3)	101
IGAS-455	ERS24265992	ERR16762820	70-79	M	2019-Q2	2019	West						U	U	U	U	U	0	None	Susceptible	1802452	220975	21	1	1.0		A-C3	M1UK	1	gki(4)	gtr(3)	murI(4)	mutS(4)	recP(4)	xpt(2)	yqiL(4)	28
IGAS-456	ERS24265993	ERR16762821	80-89	F	2019-Q2	2019	East						U	U	U	U	U	0	None	Susceptible	1825625	193309	37	1	3.1		A-C5	NA	3	gki(2)	gtr(6)	murI(8)	mutS(5)	recP(2)	xpt(3)	yqiL(2)	15
IGAS-457	ERS24265994	ERR16762822	60-69	F	2019-Q2	2019	West						U	U	U	U	U	0	None	Susceptible	1801957	203508	24	1	1.33		A-C3	M1UK	1	gki(4)	gtr(3)	murI(4)	mutS(4)	recP(4)	xpt(2)	yqiL(4)	28
IGAS-458	ERS24265995	ERR16762823	70-79	M	2019-Q2	2019	East						U	U	U	U	U	0	None	Susceptible	1732277	155776	28	2	89.0	EMM203.4	E4	NA	89	gki(16)	gtr(2)	murI(8)	mutS(3)	recP(1)	xpt(13)	yqiL(3)	101
IGAS-459	ERS24265996	ERR16762824	90-	F	2019-Q2	2019	East						U	U	U	U	U	0	None	Susceptible	1760558	181346	26	1	1.0		A-C3	M1UK	1	gki(4)	gtr(3)	murI(4)	mutS(4)	recP(4)	xpt(2)	yqiL(4)	28
IGAS-460	ERS24265997	ERR16762825	60-69	F	2019-Q2	2019	West						U	U	U	U	U	0	None	Susceptible	1789832	143199	42	2	89.0	EMM203.4	E4	NA	89	gki(16)	gtr(2)	murI(8)	mutS(3)	recP(1)	xpt(13)	yqiL(3)	101
IGAS-461	ERS24265998	ERR16762826	80-89	M	2019-Q2	2019	East						U	U	U	U	U	0	None	Susceptible	1834131	154997	26	1	1.0		A-C3	M1glob	1	gki(4)	gtr(3)	murI(4)	mutS(4)	recP(4)	xpt(2)	yqiL(4)	28
IGAS-462	ERS24265999	ERR16762827	60-69	F	2019-Q2	2019	West						U	U	U	U	U	0	None	Susceptible	1802372	220975	21	1	1.33		A-C3	M1UK	1	gki(4)	gtr(3)	murI(4)	mutS(4)	recP(4)	xpt(2)	yqiL(4)	28
IGAS-463	ERS24266000	ERR16762828	50-59	F	2019-Q2	2019	East						U	U	U	U	U	0	None	Susceptible	1802436	220976	22	1	1.0		A-C3	M1UK	1	gki(4)	gtr(3)	murI(4)	mutS(4)	recP(4)	xpt(2)	yqiL(4)	28
IGAS-464	ERS24266001	ERR16762829	70-79	F	2019-Q2	2019	East	0.064	0.125	0.016	32	0.064	S	S	S	R	S	0	tet(M)	tetracycline	1757030	270631	21	1	118.2		E3	NA	118	gki(39)	gtr(2)	murI(8)	mutS(13)	recP(2)	xpt(33)	yqiL(1)	565
IGAS-465	ERS24266002	ERR16762830	60-69	F	2019-Q2	2019	East						U	U	U	U	U	0	None	Susceptible	1860649	101695	75	2	87.0	EMM159.0~*	E3	NA	87	gki(13)	gtr(3)	murI(10)	mutS(12)	recP(20)	xpt(2)	yqiL(3)	62
IGAS-466	ERS24266003	ERR16762831	60-69	F	2019-Q2	2019	East						U	U	U	U	U	0	None	Susceptible	1802128	203508	24	1	1.0		A-C3	M1glob	1	gki(4)	gtr(3)	murI(4)	mutS(4)	recP(4)	xpt(2)	yqiL(4)	28
IGAS-467	ERS24266004	ERR16762832	30-39	F	2019-Q2	2019	East						U	U	U	U	U	0	None	Susceptible	1860327	213313	34	1	28.0		E4	NA	28	gki(11)	gtr(77)	murI(14)	mutS(5)	recP(9)	xpt(17)	yqiL(19)	458
IGAS-468	ERS24266005	ERR16762833	0-9	F	2019-Q2	2019	West						U	U	U	U	U	0	None	Susceptible	1860262	211118	32	1	28.0		E4	NA	28	gki(11)	gtr(6)	murI(14)	mutS(5)	recP(9)	xpt(17)	yqiL(19)	52
IGAS-469	ERS24266006	ERR16762834	80-89	M	2019-Q2	2019	North						U	U	U	U	U	0	None	Susceptible	1796731	147760	40	1	12.0		A-C4	NA	12	gki(5)	gtr(2)	murI(2)	mutS(6)	recP(6)	xpt(2)	yqiL(2)	36
IGAS-470	ERS24266007	ERR16762835	60-69	M	2019-Q2	2019	North						U	U	U	U	U	0	None	Susceptible	1796578	147827	39	1	12.65		A-C4	NA	12	gki(5)	gtr(2)	murI(2)	mutS(6)	recP(6)	xpt(2)	yqiL(2)	36
IGAS-471	ERS24266008	ERR16762836	30-39	F	2019-Q2	2019	East						U	U	U	U	U	0	None	Susceptible	1714661	116369	26	2	89.0	EMM203.4	E4	NA	89	gki(16)	gtr(2)	murI(8)	mutS(3)	recP(1)	xpt(13)	yqiL(3)	101
IGAS-472	ERS24266009	ERR16762837	30-39	F	2019-Q2	2019	North						U	U	U	U	U	0	None	Susceptible	1802471	220976	24	1	1.25		A-C3	M1glob	1	gki(4)	gtr(3)	murI(4)	mutS(4)	recP(4)	xpt(2)	yqiL(4)	28
IGAS-473	ERS24266010	ERR16762838	0-9	M	2019-Q2	2019	South	0.064	0.064	0.016	32	0.064	S	S	S	R	S	0	tet(M)	tetracycline	1832961	132959	53	3	22.0	EMM149.3~*;EMM156.0*	E4	NA	22	gki(9)	gtr(8)	murI(1)	mutS(1)	recP(1)	xpt(3)	yqiL(4)	46
IGAS-474	ERS24266011	ERR16762839	30-39	M	2019-Q2	2019	Mid						U	U	U	U	U	0	None	Susceptible	1756584	143782	25	2	89.0	EMM203.4	E4	NA	89	gki(16)	gtr(2)	murI(8)	mutS(3)	recP(1)	xpt(13)	yqiL(3)	101
IGAS-475	ERS24266012	ERR16762840	70-79	M	2019-Q2	2019	South						U	U	U	U	U	0	None	Susceptible	1800889	203459	25	1	1.0		A-C3	M1UK	1	gki(4)	gtr(3)	murI(4)	mutS(4)	recP(4)	xpt(2)	yqiL(4)	28
IGAS-476	ERS24266013	ERR16762841	60-69	F	2019-Q2	2019	North						U	U	U	U	U	0	None	Susceptible	1855119	113223	47	1	6.4		Single protein cluster clade Y	NA	6	gki(5)	gtr(52)	murI(5)	mutS(5)	recP(5)	xpt(4)	yqiL(3)	382
IGAS-477	ERS24266014	ERR16762842	20-29	F	2019-Q2	2019	East	>256	>256	0.004	32	0.125	R	R	S	R	S	0	erm(B), tet(M)	MLS, tetracycline	1854086	185507	25	2	11.0	EMM202.1*	E6	NA	11	gki(3)	gtr(4)	murI(6)	mutS(5)	recP(1)	xpt(5)	yqiL(0)	403
IGAS-478	ERS24266015	ERR16762843	50-59	M	2019-Q2	2019	East						U	U	U	U	U	0	None	Susceptible	1699448	158170	24	1	118.2		E3	NA	118	gki(39)	gtr(2)	murI(8)	mutS(13)	recP(2)	xpt(33)	yqiL(1)	565
IGAS-479	ERS24266016	ERR16762844	80-89	F	2019-Q2	2019	East						U	U	U	U	U	0	None	Susceptible	1878698	76427	61	3	4.0	EMM236.3*;EMM156.0*	E1	NA	4	gki(5)	gtr(7)	murI(8)	mutS(5)	recP(15)	xpt(2)	yqiL(1)	38
IGAS-480	ERS24266017	ERR16762845	80-89	F	2019-Q2	2019	East						U	U	U	U	U	0	None	Susceptible	1796410	147760	39	1	12.0		A-C4	NA	12	gki(5)	gtr(2)	murI(2)	mutS(6)	recP(6)	xpt(2)	yqiL(2)	36
IGAS-481	ERS24266018	ERR16762846	30-39	F	2019-Q2	2019	East						U	U	U	U	U	0	None	Susceptible	1802436	220976	22	1	1.0		A-C3	M1UK	1	gki(4)	gtr(3)	murI(4)	mutS(4)	recP(4)	xpt(2)	yqiL(4)	28
IGAS-482	ERS24266019	ERR16762847	80-89	F	2019-Q2	2019	Mid						U	U	U	U	U	0	None	Susceptible	1874026	221230	32	1	28.0		E4	NA	28	gki(11)	gtr(6)	murI(14)	mutS(5)	recP(9)	xpt(17)	yqiL(19)	52
IGAS-483	ERS24266020	ERR16762848	60-69	M	2019-Q2	2019	East						U	U	U	U	U	0	None	Susceptible	1796220	176673	38	1	12.0		A-C4	NA	12	gki(5)	gtr(2)	murI(2)	mutS(6)	recP(6)	xpt(2)	yqiL(2)	36
IGAS-484	ERS24266021	ERR16762849	60-69	F	2019-Q2	2019	East						U	U	U	U	U	0	None	Susceptible	1902501	97832	61	2	87.0	EMM159.0~*	E3	NA	87	gki(13)	gtr(3)	murI(10)	mutS(12)	recP(20)	xpt(2)	yqiL(3)	62
IGAS-485	ERS24266022	ERR16762850	70-79	M	2019-Q2	2019	East						U	U	U	U	U	0	None	Susceptible	1796183	176673	38	1	12.0		A-C4	NA	12	gki(5)	gtr(2)	murI(2)	mutS(6)	recP(6)	xpt(2)	yqiL(2)	36
IGAS-486	ERS24266023	ERR16762851	20-29	F	2019-Q2	2019	North	0.064	2	0.016	32	0.125	S	R	S	R	S	0	erm(A), tet(O)	MLS, tetracycline	1989809	162814	77	2	77.0	EMM159.0*	E4	NA	77	gki(13)	gtr(6)	murI(2)	mutS(3)	recP(23)	xpt(3)	yqiL(11)	63
IGAS-487	ERS24266024	ERR16762852	40-49	F	2019-Q2	2019	East						U	U	U	U	U	0	None	Susceptible	1801247	203498	27	1	1.0		A-C3	M1UK	1	gki(4)	gtr(3)	murI(4)	mutS(4)	recP(4)	xpt(2)	yqiL(4)	28
IGAS-488	ERS24266025	ERR16762853	90-	M	2019-Q2	2019	West						U	U	U	U	U	0	None	Susceptible	1796597	147826	39	1	12.0		A-C4	NA	12	gki(5)	gtr(2)	murI(2)	mutS(6)	recP(6)	xpt(2)	yqiL(2)	36
IGAS-489	ERS24266026	ERR16762854	20-29	F	2019-Q2	2019	East	0.064	0.125	0.016	32	0.125	S	S	S	R	S	0	tet(M)	tetracycline	1757646	270631	20	1	118.2		E3	NA	118	gki(39)	gtr(2)	murI(8)	mutS(13)	recP(2)	xpt(33)	yqiL(1)	565
IGAS-490	ERS24266027	ERR16762855	0-9	M	2019-Q2	2019	West						U	U	U	U	U	0	None	Susceptible	1858753	88864	69	2	87.0	EMM159.0~*	E3	NA	87	gki(13)	gtr(3)	murI(10)	mutS(12)	recP(20)	xpt(2)	yqiL(3)	62
IGAS-491	ERS24266028	ERR16762856	60-69	M	2019-Q2	2019	East						U	U	U	U	U	0	None	Susceptible	1739718	133077	31	3	22.3	EMM149.3~*;EMM156.0*	E4	NA	22	gki(9)	gtr(8)	murI(1)	mutS(1)	recP(1)	xpt(3)	yqiL(4)	46
IGAS-492	ERS24266029	ERR16762857	60-69	M	2019-Q2	2019	West						U	U	U	U	U	0	None	Susceptible	1796196	176674	37	1	12.0		A-C4	NA	12	gki(5)	gtr(2)	murI(2)	mutS(6)	recP(6)	xpt(2)	yqiL(2)	36
IGAS-493	ERS24266030	ERR16762858	80-89	M	2019-Q2	2019	Mid						U	U	U	U	U	0	None	Susceptible	1809775	143441	30	2	94.0	EMM240.3~*	E6	NA	94	gki(24)	gtr(2)	murI(3)	mutS(5)	recP(1)	xpt(3)	yqiL(1)	89
IGAS-494	ERS24266031	ERR16762859	90-	M	2019-Q2	2019	East						U	U	U	U	U	0	None	Susceptible	1796153	176674	37	1	12.0		A-C4	NA	12	gki(5)	gtr(2)	murI(2)	mutS(6)	recP(6)	xpt(2)	yqiL(2)	36
IGAS-495	ERS24266032	ERR16762860	40-49	F	2019-Q2	2019	East						U	U	U	U	U	0	None	Susceptible	1802506	220967	23	1	1.25		A-C3	M1glob	1	gki(4)	gtr(3)	murI(4)	mutS(4)	recP(4)	xpt(2)	yqiL(4)	28
IGAS-496	ERS24266033	ERR16762861	50-59	M	2019-Q2	2019	East						U	U	U	U	U	0	None	Susceptible	1821251	223585	32	1	28.0		E4	NA	28	gki(11)	gtr(6)	murI(14)	mutS(5)	recP(9)	xpt(17)	yqiL(19)	52
IGAS-497	ERS24266034	ERR16762862	30-39	M	2019-Q2	2019	East	>256	>256	0.008	32	0.064	R	R	S	R	S	0	erm(B), tet(M)	MLS, tetracycline	1891915	185496	40	2	11.0	EMM202.1*	E6	NA	11	gki(3)	gtr(4)	murI(6)	mutS(5)	recP(1)	xpt(5)	yqiL(0)	403
IGAS-498	ERS24266035	ERR16762863	70-79	M	2019-Q3	2019	East						U	U	U	U	U	0	None	Susceptible	1800945	203460	31	1	1.0		A-C3	M1UK	1	gki(4)	gtr(3)	murI(4)	mutS(4)	recP(4)	xpt(2)	yqiL(4)	28
IGAS-499	ERS24266036	ERR16762864	20-29	F	2019-Q2	2019	East						U	U	U	U	U	0	None	Susceptible	1761644	220975	21	1	1.0		A-C3	M1UK	1	gki(4)	gtr(3)	murI(4)	mutS(4)	recP(4)	xpt(2)	yqiL(4)	28
IGAS-500	ERS24266037	ERR16762865	70-79	F	2019-Q3	2019	East						U	U	U	U	U	0	None	Susceptible	1821734	111631	32	2	89.0	EMM203.4	E4	NA	89	gki(16)	gtr(2)	murI(8)	mutS(3)	recP(1)	xpt(13)	yqiL(3)	101
IGAS-501	ERS24266038	ERR16762866	30-39	M	2019-Q3	2019	East						U	U	U	U	U	0	None	Susceptible	1808253	126201	35	2	94.0	EMM240.3~*	E6	NA	94	gki(24)	gtr(2)	murI(3)	mutS(5)	recP(1)	xpt(3)	yqiL(1)	89
IGAS-502	ERS24266039	ERR16762867	70-79	F	2019-Q3	2019	East						U	U	U	U	U	0	None	Susceptible	1858590	175526	39	1	3.93		A-C5	NA	3	gki(2)	gtr(6)	murI(8)	mutS(5)	recP(2)	xpt(3)	yqiL(53)	315
IGAS-503	ERS24266040	ERR16762868	50-59	M	2019-Q3	2019	Mid	0.064	2	0.016	16	0.125	S	R	S	R	S	0	erm(A), tet(O)	MLS, tetracycline	1933430	248500	31	2	77.0	EMM159.0*	E4	NA	77	gki(13)	gtr(6)	murI(2)	mutS(3)	recP(23)	xpt(3)	yqiL(11)	63
IGAS-504	ERS24266041	ERR16762869	60-69	M	2019-Q3	2019	East						U	U	U	U	U	0	None	Susceptible	1802223	220973	21	1	1.25		A-C3	M1glob	1	gki(4)	gtr(3)	murI(4)	mutS(4)	recP(4)	xpt(2)	yqiL(4)	28
IGAS-505	ERS24266042	ERR16762870	70-79	F	2019-Q3	2019	South						U	U	U	U	U	0	None	Susceptible	1761682	220975	21	1	1.0		A-C3	M1UK	1	gki(4)	gtr(3)	murI(4)	mutS(4)	recP(4)	xpt(2)	yqiL(4)	28
IGAS-506	ERS24266043	ERR16762871	90-	F	2019-Q3	2019	South						U	U	U	U	U	0	None	Susceptible	1949989	152344	34	2	2.0	EMM149.2*	E4	NA	2	gki(11)	gtr(9)	murI(1)	mutS(9)	recP(2)	xpt(3)	yqiL(4)	55
IGAS-507	ERS24266044	ERR16762872	70-79	M	2019-Q3	2019	West						U	U	U	U	U	0	None	Susceptible	1820934	223586	26	1	28.0		E4	NA	28	gki(11)	gtr(77)	murI(14)	mutS(5)	recP(9)	xpt(17)	yqiL(19)	458
IGAS-508	ERS24266045	ERR16762873	20-29	F	2019-Q3	2019	Mid						U	U	U	U	U	0	None	Susceptible	1715408	155845	22	2	89.0	EMM203.4	E4	NA	89	gki(16)	gtr(2)	murI(8)	mutS(3)	recP(1)	xpt(13)	yqiL(3)	101
IGAS-509	ERS24266046	ERR16762874	70-79	F	2019-Q3	2019	North						U	U	U	U	U	0	None	Susceptible	1849954	162379	35	3	4.0	EMM236.3*;EMM156.0*	E1	NA	4	gki(5)	gtr(11)	murI(8)	mutS(5)	recP(15)	xpt(2)	yqiL(1)	39
IGAS-510	ERS24266047	ERR16762875	30-39	F	2019-Q3	2019	West						U	U	U	U	U	0	None	Susceptible	1913311	88864	78	2	87.0	EMM159.0~*	E3	NA	87	gki(13)	gtr(3)	murI(10)	mutS(12)	recP(20)	xpt(2)	yqiL(3)	62
IGAS-511	ERS24266048	ERR16762876	70-79	M	2019-Q3	2019	South						U	U	U	U	U	0	None	Susceptible	1733955	162797	32	1	82.0		E3	NA	82	gki(4)	gtr(2)	murI(21)	mutS(16)	recP(17)	xpt(3)	yqiL(1)	26
IGAS-512	ERS24266049	ERR16762877	50-59	F	2019-Q3	2019	East						U	U	U	U	U	0	None	Susceptible	1732341	160269	25	2	89.0	EMM203.4	E4	NA	89	gki(16)	gtr(2)	murI(8)	mutS(3)	recP(1)	xpt(13)	yqiL(3)	101
IGAS-513	ERS24266050	ERR16762878	70-79	M	2019-Q3	2019	East						U	U	U	U	U	0	None	Susceptible	1949599	162392	34	2	2.0	EMM149.2*	E4	NA	2	gki(11)	gtr(144)	murI(1)	mutS(9)	recP(2)	xpt(3)	yqiL(4)	1130
IGAS-514	ERS24266051	ERR16762879	0-9	M	2019-Q3	2019	East						U	U	U	U	U	0	None	Susceptible	1888548	211192	29	1	28.0		E4	NA	28	gki(11)	gtr(6)	murI(14)	mutS(5)	recP(9)	xpt(17)	yqiL(19)	52
IGAS-515	ERS24266052	ERR16762880	0-9	M	2019-Q3	2019	East						U	U	U	U	U	0	None	Susceptible	1790613	147826	39	1	12.0		A-C4	NA	12	gki(5)	gtr(2)	murI(2)	mutS(6)	recP(6)	xpt(2)	yqiL(2)	36
IGAS-516	ERS24266053	ERR16762881	40-49	F	2019-Q3	2019	South						U	U	U	U	U	0	None	Susceptible	1860922	211169	32	1	28.0		E4	NA	28	gki(11)	gtr(147)	murI(14)	mutS(5)	recP(9)	xpt(17)	yqiL(19)	1131
IGAS-517	ERS24266054	ERR16762882	70-79	M	2019-Q3	2019	North						U	U	U	U	U	0	None	Susceptible	1801508	203462	27	1	1.0		A-C3	M1UK	1	gki(4)	gtr(3)	murI(4)	mutS(4)	recP(4)	xpt(2)	yqiL(4)	28
IGAS-518	ERS24266055	ERR16762883	80-89	M	2019-Q3	2019	East						U	U	U	U	U	0	None	Susceptible	1784644	156377	33	2	4.0	EMM156.0*	E1	NA	4	gki(5)	gtr(11)	murI(8)	mutS(5)	recP(15)	xpt(2)	yqiL(1)	39
IGAS-519	ERS24266056	ERR16762884	0-9	F	2019-Q3	2019	West						U	U	U	U	U	0	None	Susceptible	1802482	220975	21	1	1.33		A-C3	M1UK	1	gki(4)	gtr(3)	murI(4)	mutS(4)	recP(4)	xpt(2)	yqiL(4)	28
IGAS-520	ERS24266057	ERR16762885	60-69	M	2019-Q3	2019	Mid	0.064	16	0.016	32	0.5	S	R	S	R	S	0	ant(6)-Ia, catQ, tet(M), mef(A), msr(D)	streptomycin, chloramphenicol, tetracycline, macrolides	1889486	147091	36	1	81.5		E6	NA	81	gki(24)	gtr(45)	murI(2)	mutS(5)	recP(161)	xpt(3)	yqiL(1)	1132
IGAS-521	ERS24266058	ERR16762886	30-39	F	2019-Q3	2019	West						U	U	U	U	U	0	None	Susceptible	1800238	214166	31	1	172.1~		E6	NA	172~	gki(77)	gtr(6)	murI(8)	mutS(7)	recP(1)	xpt(3)	yqiL(50)	301
IGAS-522	ERS24266059	ERR16762887	90-	F	2019-Q3	2019	East						U	U	U	U	U	0	None	Susceptible	1855946	213496	24	1	28.0		E4	NA	28	gki(11)	gtr(6)	murI(14)	mutS(5)	recP(9)	xpt(17)	yqiL(19)	52
IGAS-523	ERS24266060	ERR16762888	80-89	F	2019-Q3	2019	West						U	U	U	U	U	0	None	Susceptible	1797040	220975	20	1	1.3		A-C3	M1glob	1	gki(4)	gtr(3)	murI(4)	mutS(4)	recP(4)	xpt(2)	yqiL(4)	28
IGAS-524	ERS24266061	ERR16762889	70-79	M	2019-Q3	2019	West						U	U	U	U	U	0	None	Susceptible	1761450	164271	28	2	81.0	EMM156.1~*	E6	NA	81	gki(38)	gtr(2)	murI(2)	mutS(23)	recP(121)	xpt(2)	yqiL(1)	837
IGAS-525	ERS24266062	ERR16762890	0-9	F	2019-Q3	2019	East						U	U	U	U	U	0	None	Susceptible	1835721	106935	45	2	4.0	EMM156.0*	E1	NA	4	gki(5)	gtr(11)	murI(8)	mutS(5)	recP(15)	xpt(2)	yqiL(1)	39
IGAS-526	ERS24266063	ERR16762891	30-39	F	2019-Q3	2019	South						U	U	U	U	U	0	None	Susceptible	1888290	211139	29	1	28.0		E4	NA	28	gki(11)	gtr(6)	murI(14)	mutS(5)	recP(9)	xpt(17)	yqiL(19)	52
IGAS-527	ERS24266064	ERR16762892	40-49	M	2019-Q3	2019	East						U	U	U	U	U	0	None	Susceptible	1824394	97832	54	2	87.0	EMM159.0~*	E3	NA	87	gki(13)	gtr(3)	murI(10)	mutS(12)	recP(20)	xpt(2)	yqiL(3)	62
IGAS-528	ERS24266065	ERR16762893	70-79	F	2019-Q3	2019	East						U	U	U	U	U	0	None	Susceptible	1879899	77049	81	2	87.0	EMM159.0~*	E3	NA	87	gki(13)	gtr(3)	murI(10)	mutS(12)	recP(20)	xpt(2)	yqiL(3)	62
IGAS-529	ERS24266066	ERR16762894	90-	F	2019-Q3	2019	East						U	U	U	U	U	0	None	Susceptible	1945055	162395	33	2	2.0	EMM149.2*	E4	NA	2	gki(11)	gtr(9)	murI(1)	mutS(9)	recP(2)	xpt(3)	yqiL(4)	55
IGAS-530	ERS24266067	ERR16762895	20-29	M	2019-Q3	2019	East	0.064	0.125	0.016	32	0.125	S	S	S	R	S	0	tet(M)	tetracycline	1751690	270663	23	1	118.2		E3	NA	118	gki(39)	gtr(2)	murI(8)	mutS(13)	recP(2)	xpt(33)	yqiL(1)	565
IGAS-531	ERS24266068	ERR16762896	30-39	M	2019-Q4	2019	East	>256	>256	0.016	32	0.125	R	R	S	R	S	0	erm(B), tet(M)	MLS, tetracycline	1891175	185342	42	2	11.0	EMM202.1*	E6	NA	11	gki(3)	gtr(4)	murI(6)	mutS(5)	recP(1)	xpt(5)	yqiL(0)	403
IGAS-532	ERS24266069	ERR16762897	0-9	F	2019-Q4	2019	North						U	U	U	U	U	0	None	Susceptible	1816576	223585	22	1	28.0		E4	NA	28	gki(11)	gtr(6)	murI(14)	mutS(5)	recP(9)	xpt(17)	yqiL(19)	52
IGAS-533	ERS24266070	ERR16762898	60-69	M	2019-Q4	2019	North						U	U	U	U	U	0	None	Susceptible	1796875	220844	20	1	1.0		A-C3	M1UK	1	gki(4)	gtr(3)	murI(4)	mutS(4)	recP(4)	xpt(2)	yqiL(4)	28
IGAS-534	ERS24266071	ERR16762899	70-79	F	2019-Q4	2019	West						U	U	U	U	U	0	None	Susceptible	1827213	146192	37	2	87.0	EMM159.0~*	E3	NA	87	gki(13)	gtr(3)	murI(10)	mutS(12)	recP(20)	xpt(2)	yqiL(3)	62
IGAS-535	ERS24266072	ERR16762900	20-29	M	2019-Q4	2019	East						U	U	U	U	U	0	None	Susceptible	1759829	151049	29	2	81.0	EMM164.3*	E6	NA	81	gki(38)	gtr(2)	murI(60)	mutS(23)	recP(39)	xpt(2)	yqiL(1)	330
IGAS-536	ERS24266073	ERR16762901	0-9	M	2019-Q4	2019	East						U	U	U	U	U	0	None	Susceptible	1796079	203510	28	1	1.25		A-C3	M1glob	1	gki(4)	gtr(3)	murI(4)	mutS(4)	recP(4)	xpt(2)	yqiL(4)	28
IGAS-537	ERS24266074	ERR16762902	60-69	F	2019-Q4	2019	East						U	U	U	U	U	0	None	Susceptible	1796013	203509	26	1	1.0		A-C3	M1UK	1	gki(4)	gtr(3)	murI(4)	mutS(4)	recP(4)	xpt(2)	yqiL(4)	28
IGAS-538	ERS24266075	ERR16762903	90-	F	2019-Q4	2019	West						U	U	U	U	U	0	None	Susceptible	1744403	155842	24	2	89.0	EMM203.4	E4	NA	89	gki(16)	gtr(2)	murI(8)	mutS(3)	recP(1)	xpt(13)	yqiL(3)	101
IGAS-539	ERS24266076	ERR16762904	50-59	M	2019-Q4	2019	Mid						U	U	U	U	U	0	None	Susceptible	1796035	203509	28	1	1.0		A-C3	M1glob	1	gki(4)	gtr(3)	murI(4)	mutS(4)	recP(4)	xpt(2)	yqiL(4)	28
IGAS-540	ERS24266077	ERR16762905	10-19	M	2019-Q4	2019	East						U	U	U	U	U	0	None	Susceptible	1690163	216140	32	3	36.1	EMM134.0*;EMM156.1~*	D1	NA	36	gki(68)	gtr(31)	murI(8)	mutS(6)	recP(68)	xpt(8)	yqiL(42)	275
IGAS-541	ERS24266078	ERR16762906	0-9	F	2019-Q4	2019	East						U	U	U	U	U	0	None	Susceptible	1756297	220975	20	1	1.0		A-C3	M1UK	1	gki(4)	gtr(3)	murI(4)	mutS(4)	recP(4)	xpt(2)	yqiL(4)	28
IGAS-542	ERS24266079	ERR16762907	0-9	M	2019-Q4	2019	North						U	U	U	U	U	0	None	Susceptible	1796597	203462	23	1	1.0		A-C3	M1UK	1	gki(4)	gtr(3)	murI(4)	mutS(4)	recP(4)	xpt(2)	yqiL(4)	28
IGAS-543	ERS24266080	ERR16762908	60-69	M	2019-Q4	2019	Mid						U	U	U	U	U	0	None	Susceptible	1859501	101108	39	1	12.0		A-C4	NA	12	gki(5)	gtr(2)	murI(2)	mutS(6)	recP(6)	xpt(2)	yqiL(2)	36
IGAS-544	ERS24266081	ERR16762909	80-89	F	2019-Q4	2019	West						U	U	U	U	U	0	None	Susceptible	1854356	211187	30	1	28.0		E4	NA	28	gki(11)	gtr(6)	murI(14)	mutS(5)	recP(9)	xpt(17)	yqiL(19)	52
IGAS-545	ERS24266082	ERR16762910	0-9	F	2019-Q4	2019	West						U	U	U	U	U	0	None	Susceptible	1855438	211179	32	1	28.0		E4	NA	28	gki(11)	gtr(6)	murI(14)	mutS(5)	recP(9)	xpt(17)	yqiL(19)	52
IGAS-546	ERS24266083	ERR16762911	90-	M	2019-Q4	2019	East						U	U	U	U	U	0	None	Susceptible	1878322	77049	88	2	87.0	EMM159.0~*	E3	NA	87	gki(13)	gtr(3)	murI(10)	mutS(12)	recP(20)	xpt(2)	yqiL(3)	62
IGAS-547	ERS24266084	ERR16762912	70-79	F	2019-Q4	2019	East						U	U	U	U	U	0	None	Susceptible	1797072	220975	20	1	1.0		A-C3	M1UK	1	gki(4)	gtr(3)	murI(4)	mutS(4)	recP(4)	xpt(2)	yqiL(4)	28
IGAS-548	ERS24266085	ERR16762913	60-69	M	2019-Q4	2019	East						U	U	U	U	U	0	None	Susceptible	1846118	274267	28	1	28.0		E4	NA	28	gki(11)	gtr(6)	murI(14)	mutS(5)	recP(9)	xpt(17)	yqiL(19)	52
IGAS-549	ERS24266086	ERR16762914	50-59	M	2019-Q4	2019	Mid						U	U	U	U	U	0	None	Susceptible	1821947	162753	31	2	4.0	EMM156.0*	E1	NA	4	gki(5)	gtr(11)	murI(8)	mutS(5)	recP(15)	xpt(2)	yqiL(1)	39
IGAS-550	ERS24266087	ERR16762915	70-79	M	2019-Q4	2019	East						U	U	U	U	U	0	None	Susceptible	1790601	176639	35	1	12.0		A-C4	NA	12	gki(5)	gtr(2)	murI(2)	mutS(6)	recP(6)	xpt(2)	yqiL(2)	36
IGAS-551	ERS24266088	ERR16762916	30-39	F	2019-Q4	2019	South						U	U	U	U	U	0	None	Susceptible	1878138	106224	51	3	4.0	EMM236.3*;EMM156.0*	E1	NA	4	gki(5)	gtr(11)	murI(8)	mutS(5)	recP(15)	xpt(2)	yqiL(1)	39
IGAS-552	ERS24266089	ERR16762917	60-69	F	2019-Q4	2019	Mid	0.064	2	0.032	16	0.125	S	R	S	R	S	0	erm(A), tet(O)	MLS, tetracycline	1928056	248500	32	2	77.0	EMM159.0*	E4	NA	77	gki(13)	gtr(6)	murI(2)	mutS(3)	recP(23)	xpt(3)	yqiL(11)	63
IGAS-553	ERS24266090	ERR16762918	60-69	F	2019-Q4	2019	East						U	U	U	U	U	0	None	Susceptible	1796026	203460	26	1	1.0		A-C3	M1UK	1	gki(4)	gtr(3)	murI(4)	mutS(4)	recP(4)	xpt(2)	yqiL(4)	28
IGAS-554	ERS24266091	ERR16762919	80-89	F	2019-Q4	2019	East	2	>256	0.008	32	0.125	R	R	S	R	S	0	erm(B), tet(M)	MLS, tetracycline	1841940	243376	23	2	11.0	EMM202.1*	E6	NA	11	gki(3)	gtr(4)	murI(6)	mutS(5)	recP(1)	xpt(5)	yqiL(0)	403
IGAS-555	ERS24266092	ERR16762920	60-69	M	2019-Q4	2019	East						U	U	U	U	U	0	None	Susceptible	1759895	151040	29	2	81.0	EMM164.3*	E6	NA	81	gki(38)	gtr(2)	murI(60)	mutS(23)	recP(39)	xpt(2)	yqiL(1)	330
IGAS-556	ERS24266093	ERR16762921	50-59	F	2019-Q4	2019	East	0.064	16	0.032	16	0.064	S	R	S	R	S	0	mef(A), msr(D), tet(M)	macrolides, tetracycline	1825045	125926	36	3	22.0	EMM149.3~*;EMM156.0*	E4	NA	22	gki(9)	gtr(8)	murI(1)	mutS(1)	recP(1)	xpt(3)	yqiL(4)	46
IGAS-557	ERS24266094	ERR16762922	30-39	M	2019-Q4	2019	West						U	U	U	U	U	0	aph(3')-III, erm(B), erm(B), tet(M)	aminoglycosides, MLS, tetracycline	1807658	249506	22	2	11.0	EMM202.1*	E6	NA	11	gki(3)	gtr(4)	murI(6)	mutS(5)	recP(1)	xpt(5)	yqiL(0)	403
IGAS-558	ERS24266095	ERR16762923	40-49	F	2019-Q4	2019	North						U	U	U	U	U	0	None	Susceptible	1853301	171044	28	2	75.0	EMM170.0*	E6	NA	75	gki(11)	gtr(2)	murI(1)	mutS(3)	recP(50)	xpt(8)	yqiL(7)	150
IGAS-559	ERS24266096	ERR16762924	80-89	F	2019-Q4	2019	South						U	U	U	U	U	0	None	Susceptible	1837319	146963	38	2	4.0	EMM156.0*	E1	NA	4	gki(5)	gtr(11)	murI(8)	mutS(5)	recP(15)	xpt(2)	yqiL(1)	39
IGAS-560	ERS24266097	ERR16762925	60-69	M	2019-Q4	2019	South						U	U	U	U	U	0	None	Susceptible	1796497	203460	23	1	1.0		A-C3	M1UK	1	gki(4)	gtr(3)	murI(4)	mutS(4)	recP(4)	xpt(2)	yqiL(4)	28
IGAS-561	ERS24266098	ERR16762926	20-29	F	2019-Q4	2019	East						U	U	U	U	U	0	None	Susceptible	1867515	242338	30	2	48.0	EMM170.0~*	E6	NA	48	gki(16)	gtr(31)	murI(2)	mutS(3)	recP(13)	xpt(84)	yqiL(25)	595
IGAS-562	ERS24266099	ERR16762927	30-39	F	2019-Q4	2019	East						U	U	U	U	U	0	None	Susceptible	1855504	211190	34	1	28.0		E4	NA	28	gki(11)	gtr(6)	murI(14)	mutS(5)	recP(9)	xpt(17)	yqiL(19)	52
IGAS-563	ERS24266100	ERR16762928	50-59	M	2019-Q4	2019	West	1	8	0.016	32	0.125	R	R	S	R	S	0	erm(B), tet(M)	MLS, tetracycline	1885960	131787	32	2	68.3	EMM141.1~	E2	NA	68	gki(11)	gtr(9)	murI(1)	mutS(7)	recP(2)	xpt(8)	yqiL(3)	247
IGAS-564	ERS24266101	ERR16762929	70-79	M	2019-Q4	2019	West	0.064	0.064	0.016	32	>32	S	S	S	R	R	0	tet(M)	tetracycline	1748632	280955	19	1	28.5		E4	NA	28	gki(42)	gtr(36)	murI(8)	mutS(7)	recP(51)	xpt(3)	yqiL(76)	1176
IGAS-565	ERS24266102	ERR16762930	70-79	M	2019-Q4	2019	West						U	U	U	U	U	0	None	Susceptible	1850299	172343	40	1	3.93		A-C5	NA	3	gki(2)	gtr(6)	murI(8)	mutS(5)	recP(2)	xpt(3)	yqiL(53)	315
IGAS-566	ERS24266103	ERR16762931	40-49	M	2019-Q4	2019	East						U	U	U	U	U	0	None	Susceptible	1776294	110191	42	3	66.0	EMM149.2~*;EMM141.0	E2	NA	66	gki(8)	gtr(7)	murI(8)	mutS(8)	recP(9)	xpt(3)	yqiL(1)	44
IGAS-567	ERS24266104	ERR16762932	40-49	M	2019-Q4	2019	West						U	U	U	U	U	0	None	Susceptible	1795994	203459	28	1	1.0		A-C3	M1UK	1	gki(4)	gtr(3)	murI(4)	mutS(4)	recP(4)	xpt(2)	yqiL(4)	28
IGAS-568	ERS24266105	ERR16762933	40-49	M	2019-Q4	2019	West						U	U	U	U	U	0	None	Susceptible	1815715	243148	26	1	28.0		E4	NA	28	gki(11)	gtr(77)	murI(14)	mutS(5)	recP(9)	xpt(17)	yqiL(19)	458
IGAS-569	ERS24266106	ERR16762934	80-89	F	2019-Q4	2020	West						U	U	U	U	U	0	None	Susceptible	1795833	203503	28	1	1.0		A-C3	M1UK	1	gki(4)	gtr(3)	murI(4)	mutS(4)	recP(4)	xpt(2)	yqiL(4)	28
IGAS-570	ERS24266107	ERR16762935	30-39	F	2019-Q4	2020	West						U	U	U	U	U	0	None	Susceptible	1864708	105424	52	1	82.0		E3	NA	82	gki(5)	gtr(2)	murI(2)	mutS(6)	recP(6)	xpt(2)	yqiL(2)	36
IGAS-571	ERS24266108	ERR16762936	50-59	M	2019-Q4	2020	West						U	U	U	U	U	0	None	Susceptible	1852533	207561	36	1	28.0		E4	NA	28	gki(11)	gtr(6)	murI(14)	mutS(5)	recP(9)	xpt(17)	yqiL(19)	52
IGAS-572	ERS24266109	ERR16762937	50-59	F	2019-Q4	2020	South						U	U	U	U	U	0	None	Susceptible	1797015	220975	20	1	1.0		A-C3	M1UK	1	gki(4)	gtr(3)	murI(4)	mutS(4)	recP(154)	xpt(2)	yqiL(4)	1146
IGAS-573	ERS24266110	ERR16762938	20-29	M	2019-Q4	2020	South						U	U	U	U	U	0	None	Susceptible	1855456	211178	30	1	28.0		E4	NA	28	gki(11)	gtr(6)	murI(14)	mutS(5)	recP(9)	xpt(17)	yqiL(19)	52
IGAS-574	ERS24266111	ERR16762939	30-39	F	2020-Q1	2020	East						U	U	U	U	U	0	None	Susceptible	1776785	124178	48	1	6.4		Single protein cluster clade Y	NA	6	gki(5)	gtr(52)	murI(5)	mutS(5)	recP(5)	xpt(4)	yqiL(3)	382
IGAS-575	ERS24266112	ERR16762940	60-69	M	2020-Q1	2020	North	0.064	0.064	0.016	0.125	0.125	S	S	S	S	S	1	None	Susceptible	1817991	117801	46	2	4.0	EMM156.0*	E1	NA	4	gki(5)	gtr(11)	murI(8)	mutS(5)	recP(15)	xpt(2)	yqiL(1)	39
IGAS-576	ERS24266113	ERR16762941	80-89	M	2019-Q4	2020	East						U	U	U	U	U	0	None	Susceptible	1803811	143439	27	2	94.0	EMM240.3~*	E6	NA	94	gki(24)	gtr(2)	murI(3)	mutS(5)	recP(1)	xpt(3)	yqiL(1)	89
IGAS-577	ERS24266114	ERR16762942	70-79	F	2020-Q1	2020	East	0.064	0.125	0.016	0.125	0.25	S	S	S	S	S	1	None	Susceptible	1796024	203461	27	1	1.0		A-C3	M1UK	1	gki(4)	gtr(3)	murI(4)	mutS(4)	recP(4)	xpt(2)	yqiL(4)	28
IGAS-578	ERS24266115	ERR16762943	70-79	F	2020-Q1	2020	South	0.032	0.032	0.016	0.064	0.125	S	S	S	S	S	1	None	Susceptible	1710345	155785	21	2	89.0	EMM203.4	E4	NA	89	gki(16)	gtr(2)	murI(8)	mutS(3)	recP(1)	xpt(13)	yqiL(3)	101
IGAS-579	ERS24266116	ERR16762944	10-19	M	2019-Q4	2020	Mid						U	U	U	U	U	0	None	Susceptible	1796506	203460	24	1	1.0		A-C3	M1UK	1	gki(4)	gtr(3)	murI(4)	mutS(4)	recP(4)	xpt(2)	yqiL(4)	28
IGAS-580	ERS24266117	ERR16762945	80-89	F	2020-Q1	2020	West	0.064	0.125	0.016	0.125	0.25	S	S	S	S	S	1	None	Susceptible	1797094	220975	20	1	1.0		A-C3	M1UK	1	gki(4)	gtr(3)	murI(4)	mutS(4)	recP(4)	xpt(2)	yqiL(4)	28
IGAS-581	ERS24266118	ERR16762946	90-	M	2020-Q1	2020	West	0.064	0.125	0.016	0.125	0.25	S	S	S	S	S	1	None	Susceptible	1796876	220844	20	1	1.0		A-C3	M1UK	1	gki(4)	gtr(3)	murI(4)	mutS(4)	recP(4)	xpt(2)	yqiL(4)	28
IGAS-582	ERS24266119	ERR16762947	60-69	M	2019-Q4	2020	West	0.032	4	0.0008	0.25	0.016	S	R	S	S	S	1	mef(A), msr(D)	macrolides	1797511	182761	22	2	9.0	EMM203.4	E3	NA	9	gki(15)	gtr(14)	murI(7)	mutS(18)	recP(19)	xpt(139)	yqiL(1)	1177
IGAS-583	ERS24266120	ERR16762948	20-29	M	2020-Q1	2020	East	0.032	0.064	0.016	0.125	0.125	S	S	S	S	S	1	None	Susceptible	1878251	106224	51	3	4.0	EMM236.3*;EMM156.0*	E1	NA	4	gki(5)	gtr(11)	murI(8)	mutS(5)	recP(15)	xpt(2)	yqiL(1)	39
IGAS-584	ERS24266121	ERR16762949	70-79	M	2020-Q1	2020	East	0.064	0.064	0.016	0.125	0.125	S	S	S	S	S	1	None	Susceptible	1749989	155642	28	2	89.0	EMM203.4	E4	NA	89	gki(16)	gtr(2)	murI(8)	mutS(3)	recP(1)	xpt(13)	yqiL(3)	101
IGAS-585	ERS24266122	ERR16762950	70-79	F	2020-Q1	2020	East	0.032	0.032	0.016	0.125	0.064	S	S	S	S	S	1	None	Susceptible	1942999	162393	39	2	2.0	EMM149.2*	E4	NA	2	gki(11)	gtr(144)	murI(1)	mutS(9)	recP(2)	xpt(3)	yqiL(4)	1130
IGAS-586	ERS24266123	ERR16762951	60-69	F	2020-Q1	2020	East	0.064	0.125	0.016	32	0.064	S	S	S	R	S	1	tet(M)	tetracycline	1751479	270663	23	1	118.2		E3	NA	118	gki(39)	gtr(2)	murI(8)	mutS(13)	recP(2)	xpt(33)	yqiL(1)	565
IGAS-587	ERS24266124	ERR16762952	90-	F	2020-Q1	2020	North	0.016	0.032	0.008	0.064	0.125	S	S	S	S	S	1	None	Susceptible	1904525	162395	33	2	2.0	EMM149.2*	E4	NA	2	gki(11)	gtr(9)	murI(1)	mutS(9)	recP(2)	xpt(3)	yqiL(4)	55
IGAS-588	ERS24266125	ERR16762953	80-89	F	2020-Q1	2020	East	0.064	0.064	0.016	0.125	0.125	S	S	S	S	S	1	None	Susceptible	1707634	155374	25	2	89.0	EMM203.4	E4	NA	89	gki(16)	gtr(2)	murI(14)	mutS(3)	recP(1)	xpt(13)	yqiL(3)	646
IGAS-589	ERS24266126	ERR16762954	20-29	F	2020-Q1	2020	East	0.064	0.125	0.016	0.125	0.125	S	S	S	S	S	1	None	Susceptible	1853623	213313	31	1	28.0		E4	NA	28	gki(11)	gtr(77)	murI(14)	mutS(5)	recP(9)	xpt(17)	yqiL(19)	458
IGAS-590	ERS24266127	ERR16762955	60-69	M	2020-Q1	2020	East	0.064	0.125	0.016	0.125	0.25	S	S	S	S	S	1	None	Susceptible	1796013	203509	26	1	1.0		A-C3	M1UK	1	gki(4)	gtr(3)	murI(4)	mutS(4)	recP(4)	xpt(2)	yqiL(4)	28
IGAS-591	ERS24266128	ERR16762956	20-29	F	2020-Q1	2020	East	0.064	32	0.016	0.125	0.064	S	R	S	S	S	1	mef(A), msr(D)	macrolides	1850853	162374	25	2	2.0	EMM149.2*	E4	NA	2	gki(11)	gtr(150)	murI(1)	mutS(9)	recP(2)	xpt(3)	yqiL(4)	1178
IGAS-592	ERS24266129	ERR16762957	80-89	M	2019-Q4	2020	Mid						U	U	U	U	U	0	None	Susceptible	1796049	203508	26	1	1.0		A-C3	M1UK	1	gki(4)	gtr(3)	murI(4)	mutS(4)	recP(4)	xpt(2)	yqiL(4)	28
IGAS-593	ERS24266130	ERR16762958	30-39	F	2019-Q4	2020	Mid						U	U	U	U	U	0	None	Susceptible	1892068	102609	54	1	28.0		E4	NA	28	gki(11)	gtr(6)	murI(14)	mutS(5)	recP(9)	xpt(17)	yqiL(19)	52
IGAS-594	ERS24266131	ERR16762959	50-59	F	2020-Q1	2020	West	0.064	0.125	0.016	0.125	0.125	S	S	S	S	S	1	None	Susceptible	1797138	220978	21	1	1.0		A-C3	M1glob	1	gki(4)	gtr(3)	murI(4)	mutS(4)	recP(4)	xpt(2)	yqiL(4)	28
IGAS-595	ERS24266132	ERR16762960	0-9	M	2020-Q1	2020	East	0.064	0.125	0.016	0.125	0.25	S	S	S	S	S	1	None	Susceptible	1796478	203509	23	1	1.0		A-C3	M1UK	1	gki(4)	gtr(3)	murI(4)	mutS(4)	recP(4)	xpt(2)	yqiL(4)	28
IGAS-596	ERS24266133	ERR16762961	50-59	M	2020-Q1	2020	Mid	0.064	0.125	0.016	0.064	0.125	S	S	S	S	S	1	None	Susceptible	1796132	203499	27	1	1.0		A-C3	M1UK	1	gki(4)	gtr(3)	murI(4)	mutS(4)	recP(4)	xpt(2)	yqiL(4)	28
IGAS-597	ERS24266134	ERR16762962	0-9	M	2020-Q1	2020	East	0.125	0.125	0.016	0.125	0.25	S	S	S	S	S	1	None	Susceptible	1792856	99424	39	1	12.0		A-C4	NA	12	gki(5)	gtr(2)	murI(2)	mutS(6)	recP(6)	xpt(2)	yqiL(2)	36
IGAS-598	ERS24266135	ERR16762963	50-59	F	2020-Q1	2020	East	0.125	0.125	0.016	0.125	0.125	S	S	S	S	S	1	None	Susceptible	1813780	162663	35	2	75.0	EMM170.0*	E6	NA	75	gki(11)	gtr(2)	murI(1)	mutS(3)	recP(50)	xpt(8)	yqiL(7)	150
IGAS-599	ERS24266136	ERR16762964	0-9	M	2020-Q1	2020	East	0.064	0.064	0.016	0.125	0.125	S	S	S	S	S	1	None	Susceptible	1754238	121837	27	1	1.0		A-C3	M1UK	1	gki(4)	gtr(3)	murI(4)	mutS(4)	recP(4)	xpt(2)	yqiL(4)	28
IGAS-600	ERS24266137	ERR16762965	30-39	M	2020-Q1	2020	West	>256	>256	0.016	64	0.25	R	R	S	R	S	1	aph(3')-III, erm(B), tet(M)	aminoglycosides, MLS, tetracycline	1808224	249608	26	2	11.0	EMM202.1*	E6	NA	11	gki(3)	gtr(4)	murI(6)	mutS(5)	recP(1)	xpt(5)	yqiL(0)	403
IGAS-601	ERS24266138	ERR16762966	80-89	F	2020-Q1	2020	Mid	0.125	0.125	0.016	0.125	0.25	S	S	S	S	S	1	None	Susceptible	1796035	203509	28	1	1.0		A-C3	M1glob	1	gki(4)	gtr(3)	murI(4)	mutS(4)	recP(4)	xpt(2)	yqiL(4)	28
IGAS-602	ERS24266139	ERR16762967	80-89	F	2020-Q1	2020	East	0.125	0.125	0.016	0.125	0.25	S	S	S	S	S	1	None	Susceptible	1710047	155709	24	2	89.0	EMM203.4	E4	NA	89	gki(16)	gtr(2)	murI(8)	mutS(3)	recP(1)	xpt(13)	yqiL(3)	101
IGAS-603	ERS24266140	ERR16762968	10-19	M	2020-Q1	2020	South	0.125	0.125	0.016	0.125	0.25	S	S	S	S	S	1	None	Susceptible	1726462	160266	28	2	89.0	EMM203.4	E4	NA	89	gki(16)	gtr(2)	murI(8)	mutS(3)	recP(1)	xpt(13)	yqiL(3)	101
IGAS-604	ERS24266141	ERR16762969	90-	M	2020-Q1	2020	East	1	0.125	0.016	32	0.25	R	S	S	R	S	1	tet(M), lsa(C)	tetracycline, lincosamides, streptogramin A, pleuromutilin	1757435	270599	23	1	118.2		E3	NA	118	gki(39)	gtr(2)	murI(8)	mutS(13)	recP(2)	xpt(33)	yqiL(1)	565
IGAS-605	ERS24266142	ERR16762970	80-89	F	2020-Q1	2020	East	0.064	0.125	0.016	0.125	0.125	S	S	S	S	S	1	None	Susceptible	1755795	181346	23	1	1.0		A-C3	M1UK	1	gki(4)	gtr(3)	murI(4)	mutS(4)	recP(4)	xpt(2)	yqiL(4)	28
IGAS-606	ERS24266143	ERR16762971	90-	F	2020-Q1	2020	West	0.064	0.064	0.016	0.125	0.064	S	S	S	S	S	1	None	Susceptible	1880551	106164	44	3	4.19	EMM236.3*;EMM156.0*	E1	NA	4	gki(5)	gtr(11)	murI(8)	mutS(5)	recP(15)	xpt(2)	yqiL(1)	39
IGAS-607	ERS24266144	ERR16762972	90-	M	2020-Q1	2020	North	0.064	0.064	0.016	0.125	0.125	S	S	S	S	S	1	None	Susceptible	1728551	154617	23	2	89.0	EMM203.4	E4	NA	89	gki(16)	gtr(2)	murI(8)	mutS(3)	recP(1)	xpt(13)	yqiL(3)	101
IGAS-608	ERS24266145	ERR16762973	0-9	M	2020-Q1	2020	East	0.064	0.064	0.016	0.064	0.064	S	S	S	S	S	1	None	Susceptible	1837258	203508	27	1	1.0		A-C3	M1UK	1	gki(4)	gtr(3)	murI(4)	mutS(4)	recP(4)	xpt(2)	yqiL(4)	28
IGAS-609	ERS24266146	ERR16762974	60-69	F	2020-Q1	2020	East	0.064	0.125	0.016	0.125	0.125	S	S	S	S	S	1	None	Susceptible	1811997	138747	26	1	1.0		A-C3	M1glob	1	gki(4)	gtr(3)	murI(4)	mutS(4)	recP(4)	xpt(2)	yqiL(4)	28
IGAS-610	ERS24266147	ERR16762975	70-79	M	2020-Q1	2020	East	0.064	0.064	0.016	0.125	0.125	S	S	S	S	S	1	None	Susceptible	1796547	203461	24	1	1.0		A-C3	M1UK	1	gki(4)	gtr(3)	murI(4)	mutS(4)	recP(4)	xpt(2)	yqiL(4)	28
IGAS-611	ERS24266148	ERR16762976	60-69	M	2020-Q1	2020	Mid	0.125	0.125	0.016	0.125	0.25	S	S	S	S	S	1	None	Susceptible	1797075	220975	20	1	1.0		A-C3	M1UK	1	gki(4)	gtr(3)	murI(4)	mutS(4)	recP(4)	xpt(2)	yqiL(4)	28
IGAS-612	ERS24266149	ERR16762977	10-19	F	2020-Q1	2020	North	0.125	0.125	0.016	0.125	0.125	S	S	S	S	S	1	None	Susceptible	1796893	220974	22	1	1.82		A-C3	M1glob	1	gki(4)	gtr(3)	murI(4)	mutS(4)	recP(4)	xpt(2)	yqiL(4)	28
IGAS-613	ERS24266150	ERR16762978	50-59	M	2020-Q1	2020	East	0.125	0.125	0.016	0.125	0.25	S	S	S	S	S	1	None	Susceptible	1796478	203510	23	1	1.0		A-C3	M1UK	1	gki(4)	gtr(3)	murI(4)	mutS(4)	recP(4)	xpt(2)	yqiL(4)	28
IGAS-614	ERS24266151	ERR16762979	70-79	M	2020-Q1	2020	West	0.125	0.125	0.016	0.125	0.125	S	S	S	S	S	1	None	Susceptible	1815507	207163	31	1	28.0		E4	NA	28	gki(11)	gtr(77)	murI(14)	mutS(5)	recP(9)	xpt(17)	yqiL(19)	458
IGAS-615	ERS24266152	ERR16762980	40-49	M	2020-Q1	2020	East	0.125	0.125	0.032	0.25	0.5	S	S	S	S	S	1	None	Susceptible	1778183	140890	39	3	66.0	EMM149.2~*;EMM141.0	E2	NA	66	gki(8)	gtr(7)	murI(8)	mutS(8)	recP(9)	xpt(3)	yqiL(1)	44
IGAS-616	ERS24266153	ERR16762981	70-79	M	2020-Q1	2020	East	0.25	0.125	0.064	0.125	0.25	S	S	S	S	S	1	tet(M)	tetracycline	1758675	263981	19	1	118.2		E3	NA	118	gki(39)	gtr(2)	murI(8)	mutS(13)	recP(2)	xpt(33)	yqiL(1)	565
IGAS-617	ERS24266154	ERR16762982	70-79	M	2020-Q1	2020	West	0.064	0.125	0.016	0.125	0.125	S	S	S	S	S	1	None	Susceptible	1797040	220975	23	1	1.0		A-C3	M1UK	1	gki(4)	gtr(3)	murI(4)	mutS(4)	recP(4)	xpt(2)	yqiL(4)	28
IGAS-618	ERS24266155	ERR16762983	0-9	F	2020-Q1	2020	West	0.064	0.125	0.032	0.125	0.064	S	S	S	S	S	1	None	Susceptible	1855950	211177	28	1	28.0		E4	NA	28	gki(11)	gtr(6)	murI(14)	mutS(5)	recP(9)	xpt(17)	yqiL(19)	52
IGAS-619	ERS24266156	ERR16762984	30-39	F	2020-Q1	2020	East	0.125	0.125	0.016	0.125	0.125	S	S	S	S	S	1	None	Susceptible	1830325	136790	31	1	44.0		E3	NA	44	gki(4)	gtr(2)	murI(3)	mutS(11)	recP(17)	xpt(3)	yqiL(1)	25
IGAS-620	ERS24266157	ERR16762985	30-39	F	2020-Q1	2020	East	0.125	0.064	0.032	0.125	0.25	S	S	S	S	S	1	None	Susceptible	1776398	114633	45	3	66.0	EMM149.2~*;EMM141.0	E2	NA	66	gki(8)	gtr(7)	murI(8)	mutS(8)	recP(9)	xpt(3)	yqiL(1)	44
IGAS-621	ERS24266158	ERR16762986	50-59	M	2020-Q1	2020	Mid	0.125	0.064	0.016	0.25	0.064	S	S	S	S	S	1	None	Susceptible	1877513	106224	48	3	4.0	EMM236.3*;EMM156.0*	E1	NA	4	gki(5)	gtr(11)	murI(8)	mutS(5)	recP(15)	xpt(2)	yqiL(1)	39
IGAS-622	ERS24266159	ERR16762987	30-39	M	2020-Q1	2020	East	0.125	0.064	0.016	0.125	0.25	S	S	S	S	S	1	None	Susceptible	1848254	143930	55	1	6.0		Single protein cluster clade Y	NA	6	gki(5)	gtr(52)	murI(5)	mutS(5)	recP(5)	xpt(4)	yqiL(3)	382
IGAS-623	ERS24266160	ERR16762988	60-69	M	2020-Q1	2020	West	0.064	0.125	0.016	0.125	0.25	S	S	S	S	S	1	None	Susceptible	1797029	220975	20	1	1.33		A-C3	M1UK	1	gki(4)	gtr(3)	murI(4)	mutS(4)	recP(4)	xpt(2)	yqiL(4)	28
IGAS-624	ERS24266161	ERR16762989	30-39	F	2020-Q1	2020	East	0.064	0.125	0.016	0.125	0.125	S	S	S	S	S	1	None	Susceptible	1837259	118422	32	1	1.0		A-C3	M1UK	1	gki(4)	gtr(3)	murI(4)	mutS(4)	recP(4)	xpt(2)	yqiL(4)	28
IGAS-625	ERS24266162	ERR16762990	0-9	F	2020-Q1	2020	South	0.125	0.125	0.016	0.25	0.125	S	S	S	S	S	1	None	Susceptible	1796333	181346	26	1	1.0		A-C3	M1glob	1	gki(4)	gtr(3)	murI(4)	mutS(4)	recP(4)	xpt(2)	yqiL(4)	28
IGAS-626	ERS24266163	ERR16762991	40-49	F	2020-Q1	2020	Mid	0.064	0.125	0.016	0.125	0.064	S	S	S	S	S	1	None	Susceptible	1850450	201104	27	1	28.0		E4	NA	28	gki(11)	gtr(77)	murI(14)	mutS(5)	recP(9)	xpt(17)	yqiL(19)	458
IGAS-627	ERS24266164	ERR16762992	70-79	M	2020-Q1	2020	East	0.064	0.064	0.016	0.125	0.25	S	S	S	S	S	1	None	Susceptible	1824195	234107	27	2	77.0	EMM149.2~*	E4	NA	77	gki(4)	gtr(31)	murI(2)	mutS(13)	recP(34)	xpt(3)	yqiL(21)	35
IGAS-628	ERS24266165	ERR16762993	10-19	F	2020-Q1	2020	East	0.064	0.125	0.016	0.125	0.125	S	S	S	S	S	1	None	Susceptible	1796014	203509	26	1	1.0		A-C3	M1UK	1	gki(4)	gtr(3)	murI(4)	mutS(4)	recP(4)	xpt(2)	yqiL(4)	28
IGAS-629	ERS24266166	ERR16762994	80-89	F	2020-Q1	2020	East	0.064	0.125	0.016	0.125	0.125	S	S	S	S	S	1	None	Susceptible	1792996	114629	31	3	81.0	EMM156.1~*	E6;E6	NA	81	gki(38)	gtr(2)	murI(2)	mutS(23)	recP(39)	xpt(2)	yqiL(1)	624
IGAS-630	ERS24266167	ERR16762995	70-79	F	2020-Q1	2020	North	0.125	0.125	0.016	0.125	0.125	S	S	S	S	S	1	None	Susceptible	1790009	93798	42	1	12.0		A-C4	NA	12	gki(5)	gtr(2)	murI(2)	mutS(6)	recP(6)	xpt(2)	yqiL(2)	36
IGAS-631	ERS24266168	ERR16762996	70-79	F	2020-Q1	2020	East	0.064	0.125	0.016	32	0.064	S	S	S	R	S	1	tet(M)	tetracycline	1751668	270631	23	1	118.2		E3	NA	118	gki(39)	gtr(2)	murI(8)	mutS(13)	recP(2)	xpt(33)	yqiL(1)	565
IGAS-632	ERS24266169	ERR16762997	60-69	M	2020-Q1	2020	East	0.064	0.125	0.032	0.125	0.125	S	S	S	S	S	1	None	Susceptible	1796082	203461	27	1	1.0		A-C3	M1UK	1	gki(4)	gtr(3)	murI(4)	mutS(4)	recP(4)	xpt(2)	yqiL(4)	28
IGAS-633	ERS24266170	ERR16762998	40-49	M	2020-Q1	2020	Mid	0.064	0.125	0.016	0.25	0.25	S	S	S	S	S	1	None	Susceptible	1791558	176220	27	1	1.0		A-C3	M1glob	1	gki(4)	gtr(3)	murI(4)	mutS(4)	recP(4)	xpt(2)	yqiL(4)	28
IGAS-634	ERS24266171	ERR16762999	10-19	F	2020-Q1	2020	Mid	0.064	0.064	0.016	0.125	0.125	S	S	S	S	S	1	None	Susceptible	1710054	162711	22	2	89.0	EMM203.4	E4	NA	89	gki(16)	gtr(2)	murI(8)	mutS(3)	recP(1)	xpt(13)	yqiL(3)	101
IGAS-635	ERS24266172	ERR16763000	50-59	M	2020-Q1	2020	South	0.064	0.064	0.016	0.125	0.125	S	S	S	S	S	1	None	Susceptible	1776377	143931	50	1	6.4		Single protein cluster clade Y	NA	6	gki(5)	gtr(52)	murI(5)	mutS(5)	recP(5)	xpt(4)	yqiL(3)	382
IGAS-636	ERS24266173	ERR16763001	70-79	F	2020-Q1	2020	West	0.064	0.032	0.016	32	0.5	S	S	S	R	S	1	tet(M)	tetracycline	1799053	147799	47	3	66.0	EMM149.2~*;EMM141.0	E2	NA	66	gki(8)	gtr(7)	murI(8)	mutS(8)	recP(9)	xpt(3)	yqiL(1)	44
IGAS-637	ERS24266174	ERR16763002	50-59	F	2020-Q1	2020	East	0.125	0.125	0.032	0.125	0.25	S	S	S	S	S	1	None	Susceptible	1751663	130314	33	1	12.0		A-C4	NA	12	gki(5)	gtr(2)	murI(2)	mutS(6)	recP(6)	xpt(2)	yqiL(2)	36
IGAS-638	ERS24266175	ERR16763003	40-49	M	2020-Q1	2020	East	0.064	0.064	0.016	0.064	0.25	S	S	S	S	S	1	None	Susceptible	1776601	136018	51	1	6.4		Single protein cluster clade Y	NA	6	gki(5)	gtr(52)	murI(5)	mutS(5)	recP(5)	xpt(4)	yqiL(3)	382
IGAS-639	ERS24266176	ERR16763004	70-79	M	2020-Q1	2020	East	0.064	0.125	0.016	0.125	0.125	S	S	S	S	S	1	None	Susceptible	1796081	118423	29	1	1.0		A-C3	M1UK	1	gki(4)	gtr(3)	murI(4)	mutS(4)	recP(4)	xpt(2)	yqiL(4)	28
IGAS-640	ERS24266177	ERR16763005	70-79	M	2020-Q1	2020	East	0.125	0.125	0.016	0.125	0.25	S	S	S	S	S	1	None	Susceptible	1791211	99424	46	1	12.0		A-C4	NA	12	gki(5)	gtr(2)	murI(2)	mutS(6)	recP(6)	xpt(2)	yqiL(2)	36
IGAS-641	ERS24266178	ERR16763006	60-69	M	2020-Q1	2020	East	0.064	0.125	0.016	0.125	0.25	S	S	S	S	S	1	None	Susceptible	1796073	203472	27	1	1.0		A-C3	M1UK	1	gki(4)	gtr(3)	murI(4)	mutS(4)	recP(4)	xpt(2)	yqiL(4)	28
IGAS-642	ERS24266179	ERR16763007	50-59	M	2020-Q1	2020	West	0.064	0.125	0.016	0.125	0.125	S	S	S	S	S	1	None	Susceptible	1849815	162664	47	2	75.0	EMM170.0*	E6	NA	75	gki(11)	gtr(2)	murI(1)	mutS(3)	recP(50)	xpt(8)	yqiL(7)	150
IGAS-643	ERS24266180	ERR16763008	20-29	M	2020-Q1	2020	East	0.064	0.125	0.016	0.064	0.125	S	S	S	S	S	1	None	Susceptible	1829208	98520	49	1	12.0		A-C4	NA	12	gki(5)	gtr(2)	murI(2)	mutS(6)	recP(6)	xpt(2)	yqiL(2)	36
IGAS-644	ERS24266181	ERR16763009	10-19	M	2020-Q1	2020	West	0.064	0.064	0.016	0.064	0.25	S	S	S	S	S	1	None	Susceptible	1796132	203462	26	1	1.0		A-C3	M1UK	1	gki(4)	gtr(3)	murI(4)	mutS(4)	recP(4)	xpt(2)	yqiL(4)	28
IGAS-645	ERS24266182	ERR16763010	80-89	F	2020-Q1	2020	East	0.064	0.064	0.016	0.064	0.125	S	S	S	S	S	1	None	Susceptible	1781539	108462	42	3	53.0	EMM134.2*;EMM156.1~*	D4	NA	53	gki(186)	gtr(6)	murI(1)	mutS(2)	recP(2)	xpt(2)	yqiL(2)	1230
IGAS-646	ERS24266183	ERR16763011	80-89	F	2020-Q1	2020	East	0.064	0.064	0.032	32	0.25	S	S	S	R	S	1	tet(M)	tetracycline	1751849	158169	23	1	118.2		E3	NA	118	gki(39)	gtr(2)	murI(8)	mutS(13)	recP(2)	xpt(33)	yqiL(1)	565
IGAS-647	ERS24266184	ERR16763012	70-79	M	2020-Q1	2020	Mid	0.064	0.064	0.016	0.064	0.25	S	S	S	S	S	1	None	Susceptible	1835149	146963	45	2	4.0	EMM156.0*	E1	NA	4	gki(5)	gtr(11)	murI(8)	mutS(5)	recP(15)	xpt(2)	yqiL(1)	39
IGAS-648	ERS24266185	ERR16763013	60-69	M	2020-Q1	2020	East	0.125	0.125	0.016	0.125	0.25	S	S	S	S	S	1	None	Susceptible	1855093	196551	36	1	3.93		A-C5	NA	3	gki(2)	gtr(6)	murI(8)	mutS(5)	recP(2)	xpt(3)	yqiL(53)	315
IGAS-649	ERS24266186	ERR16763014	30-39	F	2020-Q1	2020	North	0.064	0.125	0.016	0.125	0.25	S	S	S	S	S	1	None	Susceptible	1795892	118413	31	1	1.0		A-C3	M1glob	1	gki(4)	gtr(3)	murI(4)	mutS(4)	recP(4)	xpt(2)	yqiL(4)	28
IGAS-650	ERS24266187	ERR16763015	70-79	M	2020-Q1	2020	East	0.064	0.125	0.016	0.125	0.25	S	S	S	S	S	1	None	Susceptible	1796013	203508	26	1	1.0		A-C3	M1UK	1	gki(4)	gtr(3)	murI(4)	mutS(4)	recP(4)	xpt(2)	yqiL(4)	28
IGAS-651	ERS24266188	ERR16763016	30-39	F	2020-Q1	2020	East	0.064	0.064	0.016	0.125	0.125	S	S	S	S	S	1	None	Susceptible	1820680	107473	36	2	4.0	EMM156.0*	E1	NA	4	gki(5)	gtr(11)	murI(8)	mutS(5)	recP(15)	xpt(2)	yqiL(1)	39
IGAS-652	ERS24266189	ERR16763017	90-	F	2020-Q1	2020	West	0.064	0.064	0.016	0.064	0.25	S	S	S	S	S	1	None	Susceptible	1818053	156316	36	2	4.0	EMM156.0*	E1	NA	4	gki(5)	gtr(11)	murI(8)	mutS(5)	recP(15)	xpt(2)	yqiL(1)	39
IGAS-653	ERS24266190	ERR16763018	80-89	M	2020-Q1	2020	Mid	0.064	0.125	0.016	0.064	0.25	S	S	S	S	S	1	None	Susceptible	1854649	213313	30	1	28.0		E4	NA	28	gki(11)	gtr(77)	murI(14)	mutS(5)	recP(9)	xpt(17)	yqiL(19)	458
IGAS-654	ERS24266191	ERR16763019	60-69	M	2020-Q1	2020	East	0.125	0.064	0.016	0.125	0.25	S	S	S	S	S	1	None	Susceptible	1890460	136666	53	1	44.0		E3	NA	44	gki(4)	gtr(2)	murI(3)	mutS(11)	recP(17)	xpt(3)	yqiL(1)	25
IGAS-655	ERS24266192	ERR16763020	40-49	F	2020-Q1	2020	East	0.125	0.064	0.032	0.125	0.25	S	S	S	S	S	1	None	Susceptible	1852863	170202	40	1	3.93		A-C5	NA	3	gki(2)	gtr(6)	murI(8)	mutS(5)	recP(2)	xpt(3)	yqiL(53)	315
IGAS-656	ERS24266193	ERR16763021	0-9	F	2020-Q1	2020	West	0.032	0.064	0.016	0.125	0.125	S	S	S	S	S	1	None	Susceptible	1791062	147826	37	1	12.0		A-C4	NA	12	gki(5)	gtr(2)	murI(2)	mutS(82)	recP(6)	xpt(2)	yqiL(2)	242
IGAS-657	ERS24266194	ERR16763022	60-69	F	2020-Q1	2020	East	0.032	0.064	0.016	0.064	0.125	S	S	S	S	S	1	None	Susceptible	1796014	203509	26	1	1.0		A-C3	M1UK	1	gki(4)	gtr(3)	murI(4)	mutS(4)	recP(4)	xpt(2)	yqiL(4)	28
IGAS-658	ERS24266195	ERR16763023	60-69	M	2020-Q1	2020	West	0.064	0.064	0.032	0.125	0.064	S	S	S	S	S	1	None	Susceptible	1825239	99837	53	2	87.0	EMM159.0~*	E3	NA	87	gki(13)	gtr(3)	murI(10)	mutS(12)	recP(20)	xpt(2)	yqiL(3)	62
IGAS-659	ERS24266196	ERR16763024	30-39	F	2020-Q1	2020	West	0.064	0.125	0.016	0.125	0.25	S	S	S	S	S	1	None	Susceptible	1796122	118422	30	1	1.25		A-C3	M1glob	1	gki(4)	gtr(149)	murI(4)	mutS(4)	recP(4)	xpt(2)	yqiL(4)	1172
IGAS-660	ERS24266197	ERR16763025	30-39	M	2020-Q1	2020	East	0.125	0.125	0.016	0.125	0.25	S	S	S	S	S	1	None	Susceptible	1749394	159555	38	2	89.0	EMM203.4	E4	NA	89	gki(16)	gtr(2)	murI(8)	mutS(3)	recP(1)	xpt(13)	yqiL(3)	101
IGAS-661	ERS24266198	ERR16763026	40-49	M	2020-Q1	2020	East	0.125	0.125	0.032	0.125	0.125	S	S	S	S	S	1	None	Susceptible	1830207	162663	42	2	75.0	EMM170.0*	E6	NA	75	gki(11)	gtr(2)	murI(1)	mutS(3)	recP(50)	xpt(8)	yqiL(7)	150
IGAS-662	ERS24266199	ERR16763027	30-39	F	2020-Q1	2020	East	0.064	0.125	0.016	0.125	0.125	S	S	S	S	S	1	None	Susceptible	1811404	118422	30	1	1.0		A-C3	M1glob	1	gki(4)	gtr(3)	murI(4)	mutS(4)	recP(4)	xpt(2)	yqiL(4)	28
IGAS-663	ERS24266200	ERR16763028	80-89	M	2020-Q1	2020	East	0.125	0.125	0.032	0.125	0.25	S	S	S	S	S	1	None	Susceptible	1854942	213496	35	1	28.0		E4	NA	28	gki(11)	gtr(6)	murI(14)	mutS(5)	recP(9)	xpt(17)	yqiL(19)	52
IGAS-664	ERS24266201	ERR16763029	30-39	M	2020-Q1	2020	North	0.064	0.125	0.016	0.125	0.125	S	S	S	S	S	1	None	Susceptible	1796153	118413	30	1	1.0		A-C3	M1glob	1	gki(4)	gtr(3)	murI(4)	mutS(4)	recP(4)	xpt(2)	yqiL(4)	28
IGAS-665	ERS24266202	ERR16763030	0-9	M	2020-Q1	2020	West	0.064	0.064	0.016	0.064	0.125	S	S	S	S	S	1	None	Susceptible	1796073	203472	27	1	1.0		A-C3	M1UK	1	gki(4)	gtr(3)	murI(4)	mutS(4)	recP(4)	xpt(2)	yqiL(4)	28
IGAS-666	ERS24266203	ERR16763031	60-69	M	2020-Q2	2020	East	0.064	0.064	0.016	16	0.25	S	S	S	R	S	1	tet(M)	tetracycline	1841721	133085	34	3	22.0	EMM149.3~*;EMM156.0*	E4	NA	22	gki(9)	gtr(8)	murI(1)	mutS(1)	recP(1)	xpt(3)	yqiL(4)	46
IGAS-667	ERS24266204	ERR16763032	50-59	M	2020-Q2	2020	East	0.064	0.064	0.016	0.064	0.25	S	S	S	S	S	1	None	Susceptible	1797052	220975	21	1	1.0		A-C3	M1UK	1	gki(4)	gtr(3)	murI(4)	mutS(4)	recP(4)	xpt(2)	yqiL(4)	28
IGAS-668	ERS24266205	ERR16763033	0-9	M	2020-Q2	2020	Mid	0.064	0.064	0.016	0.125	0.064	S	S	S	S	S	1	None	Susceptible	1750347	149617	32	2	89.0	EMM203.4	E4	NA	89	gki(16)	gtr(2)	murI(8)	mutS(3)	recP(1)	xpt(13)	yqiL(3)	101
IGAS-669	ERS24266206	ERR16763034	80-89	F	2020-Q2	2020	West	0.125	0.125	0.016	0.125	0.125	S	S	S	S	S	1	None	Susceptible	1816687	170667	30	2	75.0	EMM170.0*	E6	NA	75	gki(11)	gtr(2)	murI(1)	mutS(3)	recP(50)	xpt(8)	yqiL(7)	150
IGAS-670	ERS24266207	ERR16763035	80-89	F	2020-Q2	2020	East	0.125	0.064	0.016	0.064	0.25	S	S	S	S	S	1	None	Susceptible	1683504	155757	21	2	89.0	EMM203.4	E4	NA	89	gki(16)	gtr(2)	murI(8)	mutS(3)	recP(1)	xpt(13)	yqiL(3)	101
IGAS-671	ERS24266208	ERR16763036	90-	M	2020-Q2	2020	West	0.125	0.25	0.016	0.125	0.5	S	S	S	S	S	1	None	Susceptible	1752224	151900	31	2	89.0	EMM203.4	E4	NA	89	gki(16)	gtr(2)	murI(8)	mutS(3)	recP(1)	xpt(13)	yqiL(3)	101
IGAS-672	ERS24266209	ERR16763037	0-9	M	2020-Q2	2020	East	0.125	0.125	0.016	0.125	>32	S	S	S	S	R	1	None	Susceptible	1796648	115782	45	2	89.0	EMM203.4~	E4	NA	89	gki(16)	gtr(2)	murI(8)	mutS(3)	recP(1)	xpt(13)	yqiL(3)	101
IGAS-673	ERS24266210	ERR16763038	70-79	M	2020-Q2	2020	East	0.064	0.064	0.016	0.125	0.125	S	S	S	S	S	1	None	Susceptible	1763295	219981	25	3	188.0	EMM156.1~*;EMM138.0*	-	NA	188	gki(2)	gtr(2)	murI(13)	mutS(13)	recP(2)	xpt(14)	yqiL(2)	1234
IGAS-674	ERS24266211	ERR16763039	60-69	F	2020-Q2	2020	East	0.064	0.064	0.016	0.125	0.125	S	S	S	S	S	1	None	Susceptible	1883295	106090	50	3	4.0	EMM236.3*;EMM156.0*	E1	NA	4	gki(5)	gtr(11)	murI(8)	mutS(5)	recP(15)	xpt(2)	yqiL(1)	39
IGAS-675	ERS24266212	ERR16763040	50-59	M	2020-Q2	2020	Mid	0.125	0.125	0.016	32	0.25	S	S	S	R	S	1	tet(M)	tetracycline	1820185	166947	40	2	41.8	EMM156.0~*	D4	NA	41	gki(2)	gtr(6)	murI(8)	mutS(3)	recP(9)	xpt(3)	yqiL(1)	14
IGAS-676	ERS24266213	ERR16763041	80-89	M	2020-Q2	2020	East	0.064	0.125	0.016	0.125	0.25	S	S	S	S	S	1	None	Susceptible	1796630	118422	26	1	1.0		A-C3	M1glob	1	gki(4)	gtr(3)	murI(4)	mutS(4)	recP(4)	xpt(2)	yqiL(4)	28
IGAS-677	ERS24266214	ERR16763042	60-69	M	2020-Q2	2020	East	0.064	0.125	0.016	0.125	0.25	S	S	S	S	S	1	None	Susceptible	1796014	203509	26	1	1.0		A-C3	M1UK	1	gki(4)	gtr(3)	murI(4)	mutS(4)	recP(4)	xpt(2)	yqiL(4)	28
IGAS-678	ERS24266215	ERR16763043	30-39	M	2020-Q2	2020	East	0.064	0.064	0.016	0.125	0.125	S	S	S	S	S	1	None	Susceptible	1842674	201118	52	3	73.0	EMM149.2*;EMM141.1	E4	NA	73	gki(43)	gtr(2)	murI(2)	mutS(47)	recP(1)	xpt(3)	yqiL(4)	331
IGAS-679	ERS24266216	ERR16763044	60-69	M	2020-Q2	2020	East	0.125	0.125	0.016	0.125	0.125	S	S	S	S	S	1	None	Susceptible	1795397	203471	28	1	1.0		A-C3	M1UK	1	gki(4)	gtr(3)	murI(4)	mutS(4)	recP(4)	xpt(2)	yqiL(4)	28
IGAS-680	ERS24266217	ERR16763045	80-89	F	2020-Q2	2020	Mid	0.064	0.064	0.016	0.064	0.064	S	S	S	S	S	1	None	Susceptible	1879186	155433	53	3	4.0	EMM236.3*;EMM156.0*	E1	NA	4	gki(5)	gtr(11)	murI(8)	mutS(5)	recP(15)	xpt(2)	yqiL(1)	39
IGAS-681	ERS24266218	ERR16763046	40-49	M	2020-Q2	2020	East	>256	>256	0.004	32	0.125	R	R	S	R	S	1	erm(B), tet(M)	MLS, tetracycline	1885740	185462	40	2	11.0	EMM202.1*	E6	NA	11	gki(3)	gtr(4)	murI(6)	mutS(5)	recP(1)	xpt(5)	yqiL(0)	403
IGAS-682	ERS24266219	ERR16763047	50-59	M	2020-Q2	2020	West	0.064	0.125	0.016	0.125	0.25	S	S	S	S	S	1	None	Susceptible	1795439	203460	27	1	1.0		A-C3	M1UK	1	gki(4)	gtr(3)	murI(4)	mutS(4)	recP(4)	xpt(2)	yqiL(4)	28
IGAS-683	ERS24266220	ERR16763048	70-79	M	2020-Q2	2020	West	0.125	0.125	0.016	0.125	0.125	S	S	S	S	S	1	None	Susceptible	1795458	114059	30	1	1.0		A-C3	M1glob	1	gki(4)	gtr(3)	murI(4)	mutS(4)	recP(4)	xpt(2)	yqiL(4)	28
IGAS-684	ERS24266221	ERR16763049	70-79	M	2020-Q2	2020	East	>256	>256	0.016	32	0.064	R	R	S	R	S	1	erm(B), tet(M)	MLS, tetracycline	1852731	132560	40	2	76.0	EMM236.2*	E2	NA	76	gki(11)	gtr(6)	murI(3)	mutS(6)	recP(6)	xpt(27)	yqiL(4)	50
IGAS-685	ERS24266222	ERR16763050	20-29	M	2020-Q2	2020	East	>256	>256	0.008	32	0.125	R	R	S	R	S	1	erm(B), tet(M)	MLS, tetracycline	1886568	227445	41	2	11.0	EMM202.1*	E6	NA	11	gki(3)	gtr(4)	murI(6)	mutS(5)	recP(1)	xpt(5)	yqiL(0)	403
IGAS-686	ERS24266223	ERR16763051	90-	F	2020-Q2	2020	West	0.064	0.064	0.032	0.125	0.064	S	S	S	S	S	1	None	Susceptible	1790781	160057	39	1	12.5		A-C4	NA	12	gki(5)	gtr(2)	murI(2)	mutS(6)	recP(6)	xpt(2)	yqiL(2)	36
IGAS-687	ERS24266224	ERR16763052	70-79	M	2020-Q2	2020	Mid	0.064	0.064	0.032	0.25	0.064	S	S	S	S	S	1	None	Susceptible	1796022	203460	27	1	1.0		A-C3	M1UK	1	gki(4)	gtr(3)	murI(4)	mutS(4)	recP(4)	xpt(2)	yqiL(4)	28
IGAS-688	ERS24266225	ERR16763053	60-69	M	2020-Q2	2020	East	0.064	0.064	0.016	0.125	0.125	S	S	S	S	S	1	None	Susceptible	1802991	117403	36	2	94.0	EMM240.3~*	E6	NA	94	gki(24)	gtr(2)	murI(3)	mutS(5)	recP(1)	xpt(3)	yqiL(1)	89
IGAS-689	ERS24266226	ERR16763054	60-69	F	2020-Q2	2020	East	0.125	0.125	0.032	0.125	0.125	S	S	S	S	S	1	None	Susceptible	1790641	140432	41	1	12.0		A-C4	NA	12	gki(5)	gtr(2)	murI(2)	mutS(6)	recP(6)	xpt(2)	yqiL(2)	36
IGAS-690	ERS24266227	ERR16763055	80-89	F	2020-Q2	2020	East	0.032	0.032	0.016	0.125	0.125	S	S	S	S	S	1	None	Susceptible	1805656	154608	38	2	89.14	EMM236.2~*	E4	NA	89	gki(51)	gtr(68)	murI(53)	mutS(6)	recP(32)	xpt(2)	yqiL(35)	812
IGAS-691	ERS24266228	ERR16763056	20-29	F	2020-Q2	2020	East	0.064	0.064	0.016	0.125	0.064	S	S	S	S	S	1	None	Susceptible	1727199	155843	21	2	89.0	EMM203.4	E4	NA	89	gki(16)	gtr(2)	murI(8)	mutS(3)	recP(1)	xpt(13)	yqiL(3)	101
IGAS-692	ERS24266229	ERR16763057	10-19	M	2020-Q2	2020	West	0.064	0.064	0.016	0.125	0.125	S	S	S	S	S	1	None	Susceptible	1764896	154594	30	2	89.0	EMM203.4	E4	NA	89	gki(16)	gtr(2)	murI(8)	mutS(3)	recP(1)	xpt(13)	yqiL(3)	101
IGAS-693	ERS24266230	ERR16763058	10-19	F	2020-Q2	2020	Mid	0.064	0.064	0.016	0.125	0.064	S	S	S	S	S	1	None	Susceptible	1732147	155710	29	2	89.0	EMM203.4	E4	NA	89	gki(16)	gtr(2)	murI(8)	mutS(3)	recP(1)	xpt(13)	yqiL(3)	101
IGAS-694	ERS24266231	ERR16763059	50-59	M	2020-Q3	2020	South	0.064	0.064	0.032	32	0.064	S	S	S	R	S	1	tet(M)	tetracycline	1820029	105433	45	3	22.0	EMM149.3~*;EMM156.0*	E4	NA	22	gki(188)	gtr(8)	murI(1)	mutS(1)	recP(1)	xpt(3)	yqiL(4)	1235
IGAS-695	ERS24266232	ERR16763060	90-	F	2020-Q3	2020	East	0.064	0.064	0.016	0.125	0.064	S	S	S	S	S	1	None	Susceptible	1815822	207209	33	1	28.0		E4	NA	28	gki(11)	gtr(6)	murI(14)	mutS(5)	recP(9)	xpt(17)	yqiL(19)	52
IGAS-696	ERS24266233	ERR16763061	30-39	F	2020-Q3	2020	East	>256	>256	0.032	64	0.064	R	R	S	R	S	1	erm(B), tet(M)	MLS, tetracycline	1885318	185342	44	2	11.0	EMM202.1*	E6	NA	11	gki(3)	gtr(4)	murI(6)	mutS(5)	recP(1)	xpt(5)	yqiL(0)	403
IGAS-697	ERS24266234	ERR16763062	40-49	F	2020-Q3	2020	South	0.064	0.125	0.032	0.125	0.125	S	S	S	S	S	1	None	Susceptible	1790890	147826	40	1	12.0		A-C4	NA	12	gki(5)	gtr(2)	murI(2)	mutS(6)	recP(6)	xpt(2)	yqiL(2)	36
IGAS-698	ERS24266235	ERR16763063	50-59	F	2020-Q3	2020	East	0.064	0.064	0.032	0.125	0.125	S	S	S	S	S	1	None	Susceptible	1709554	116369	24	2	89.0	EMM203.4	E4	NA	89	gki(16)	gtr(2)	murI(8)	mutS(3)	recP(1)	xpt(13)	yqiL(3)	101
IGAS-699	ERS24266236	ERR16763064	60-69	M	2020-Q3	2020	East	0.016	0.032	0.016	0.125	0.064	S	S	S	S	S	1	None	Susceptible	1736667	108341	43	3	53.13	EMM134.2~*;EMM156.1~*	D4	NA	53	gki(2)	gtr(6)	murI(1)	mutS(2)	recP(2)	xpt(2)	yqiL(2)	11
IGAS-700	ERS24266237	ERR16763065	30-39	M	2020-Q3	2020	Mid	0.064	0.125	0.032	64	0.125	S	S	S	R	S	1	tet(M)	tetracycline	1818795	203842	36	2	41.8	EMM156.0~*	D4	NA	41	gki(2)	gtr(6)	murI(8)	mutS(3)	recP(9)	xpt(3)	yqiL(1)	14
IGAS-701	ERS24266238	ERR16763066	60-69	F	2020-Q3	2020	North	0.064	0.064	0.032	0.125	0.064	S	S	S	S	S	1	None	Susceptible	1855448	213345	32	1	28.0		E4	NA	28	gki(11)	gtr(6)	murI(14)	mutS(5)	recP(9)	xpt(17)	yqiL(19)	52
IGAS-702	ERS24266239	ERR16763067	0-9	F	2020-Q3	2020	South	0.064	0.125	0.032	0.125	0.064	S	S	S	S	S	1	None	Susceptible	1855494	211168	31	1	28.0		E4	NA	28	gki(11)	gtr(6)	murI(14)	mutS(5)	recP(9)	xpt(17)	yqiL(19)	52
IGAS-703	ERS24266240	ERR16763068	60-69	M	2020-Q3	2020	East	0.064	0.064	0.016	0.125	0.25	S	S	S	S	S	1	None	Susceptible	1703460	162712	20	2	89.0	EMM203.4	E4	NA	89	gki(16)	gtr(2)	murI(127)	mutS(3)	recP(1)	xpt(13)	yqiL(3)	1169
IGAS-704	ERS24266241	ERR16763069	30-39	F	2020-Q3	2020	East	>256	>256	0.016	32	0.125	R	R	S	R	S	1	erm(B), tet(M)	MLS, tetracycline	1886287	155763	43	2	11.0	EMM202.1*	E6	NA	11	gki(3)	gtr(4)	murI(6)	mutS(5)	recP(1)	xpt(5)	yqiL(0)	403
IGAS-705	ERS24266242	ERR16763070	50-59	M	2020-Q3	2020	East	0.125	2	0.032	64	0.125	S	R	S	R	S	1	erm(A), tet(M)	MLS, tetracycline	1862085	213484	47	3	73.0	EMM149.2*;EMM141.1~	E4	NA	73	gki(43)	gtr(2)	murI(2)	mutS(47)	recP(1)	xpt(3)	yqiL(4)	331
IGAS-706	ERS24266243	ERR16763071	70-79	F	2020-Q3	2020	Mid	0.064	0.064	0.032	0.125	0.064	S	S	S	S	S	1	None	Susceptible	1835375	243148	25	1	28.0		E4	NA	28	gki(11)	gtr(6)	murI(14)	mutS(5)	recP(9)	xpt(17)	yqiL(19)	52
IGAS-707	ERS24266244	ERR16763072	20-29	M	2020-Q4	2020	East	0.064	0.064	0.032	0.125	0.064	S	S	S	S	S	1	None	Susceptible	1814904	223605	29	1	28.0		E4	NA	28	gki(11)	gtr(6)	murI(14)	mutS(5)	recP(9)	xpt(17)	yqiL(19)	52
IGAS-708	ERS24266245	ERR16763073	30-39	M	2020-Q4	2020	East	0.064	0.064	0.032	0.125	0.125	S	S	S	S	S	1	None	Susceptible	1802672	117403	36	2	94.0	EMM240.3~*	E6	NA	94	gki(24)	gtr(2)	murI(3)	mutS(5)	recP(1)	xpt(3)	yqiL(1)	89
IGAS-709	ERS24266246	ERR16763074	80-89	F	2020-Q4	2020	Mid	0.064	0.125	0.016	32	0.25	S	S	S	R	S	1	tet(M)	tetracycline	1817259	200662	37	2	41.8	EMM156.0~*	D4	NA	41	gki(2)	gtr(6)	murI(8)	mutS(3)	recP(9)	xpt(3)	yqiL(1)	14
IGAS-710	ERS24266247	ERR16763075	30-39	M	2020-Q4	2020	West	0.064	0.125	0.016	64	0.125	S	S	S	R	S	1	tet(M)	tetracycline	1774050	137369	40	1	106.0		E2	NA	106	gki(85)	gtr(2)	murI(14)	mutS(5)	recP(19)	xpt(58)	yqiL(58)	338
IGAS-711	ERS24266248	ERR16763076	30-39	M	2020-Q4	2020	South	>256	>256	0.008	64	0.25	R	R	S	R	S	1	erm(B), tet(M)	MLS, tetracycline	1885477	185368	41	2	11.0	EMM202.1*	E6	NA	11	gki(3)	gtr(4)	murI(6)	mutS(5)	recP(1)	xpt(5)	yqiL(0)	403
IGAS-712	ERS24266249	ERR16763077	30-39	F	2020-Q4	2020	East	0.032	0.064	0.016	0.125	0.25	S	S	S	S	S	1	None	Susceptible	1841326	110603	53	3	73.0	EMM141.1;EMM149.2*	E4	NA	73	gki(43)	gtr(2)	murI(2)	mutS(47)	recP(1)	xpt(3)	yqiL(4)	331
IGAS-713	ERS24266250	ERR16763078	60-69	M	2020-Q4	2020	Mid	0.064	0.125	0.016	0.125	0.125	S	S	S	S	S	1	None	Susceptible	1796272	181347	26	1	1.0		A-C3	M1UK	1	gki(4)	gtr(3)	murI(4)	mutS(4)	recP(4)	xpt(2)	yqiL(4)	28
IGAS-714	ERS24266251	ERR16763079	20-29	F	2020-Q4	2020	East	0.064	0.064	0.016	0.125	0.25	S	S	S	S	S	1	None	Susceptible	1777857	156377	34	2	4.0	EMM156.0*	E1	NA	4	gki(5)	gtr(11)	murI(8)	mutS(5)	recP(15)	xpt(2)	yqiL(1)	39
IGAS-715	ERS24266252	ERR16763080	50-59	F	2020-Q4	2020	East	0.064	0.064	0.016	0.125	0.125	S	S	S	S	S	1	None	Susceptible	1839152	215037	54	3	73.0	EMM149.2*;EMM141.1	E4	NA	73	gki(43)	gtr(2)	murI(2)	mutS(47)	recP(1)	xpt(3)	yqiL(4)	331
IGAS-716	ERS24266253	ERR16763081	30-39	F	2020-Q4	2020	East	0.125	0.125	0.016	0.125	0.064	S	S	S	S	S	1	None	Susceptible	1851338	97832	74	2	87.0	EMM159.0~*	E3	NA	87	gki(13)	gtr(3)	murI(10)	mutS(12)	recP(20)	xpt(2)	yqiL(3)	62
IGAS-717	ERS24266254	ERR16763082	70-79	M	2020-Q4	2020	East	0.064	0.125	0.016	0.25	0.064	S	S	S	S	S	1	None	Susceptible	1755143	122828	27	1	1.0		A-C3	M1UK	1	gki(4)	gtr(3)	murI(4)	mutS(4)	recP(4)	xpt(2)	yqiL(4)	28
IGAS-718	ERS24266255	ERR16763083	60-69	F	2020-Q4	2020	East	0.064	0.125	0.016	0.25	0.064	S	S	S	S	S	1	None	Susceptible	1854733	88865	78	2	87.0	EMM159.0~*	E3	NA	87	gki(13)	gtr(3)	murI(10)	mutS(12)	recP(20)	xpt(2)	yqiL(3)	62
IGAS-719	ERS24266256	ERR16763084	20-29	M	2020-Q4	2020	East	0.064	0.064	0.016	64	0.064	S	S	S	R	S	1	tet(M)	tetracycline	1773998	137369	37	1	106.0		E2	NA	106	gki(85)	gtr(2)	murI(14)	mutS(5)	recP(19)	xpt(58)	yqiL(58)	338
IGAS-720	ERS24266257	ERR16763085	40-49	M	2020-Q4	2020	East	0.064	0.064	0.016	32	0.125	S	S	S	R	S	1	tet(M)	tetracycline	1773968	137369	37	1	106.0		E2	NA	106	gki(85)	gtr(2)	murI(14)	mutS(5)	recP(19)	xpt(58)	yqiL(58)	338
IGAS-721	ERS24266258	ERR16763086	40-49	F	2020-Q4	2020	East	0.064	0.064	0.016	0.125	0.125	S	S	S	S	S	1	None	Susceptible	1804093	126201	31	2	94.0	EMM240.3~*	E6	NA	94	gki(24)	gtr(2)	murI(3)	mutS(5)	recP(1)	xpt(3)	yqiL(1)	89
IGAS-722	ERS24266259	ERR16763087	60-69	F	2020-Q4	2020	West	>256	>256	0.008	64	0.064	R	R	S	R	S	1	aph(3')-III, erm(B), tet(M)	aminoglycosides, MLS, tetracycline	1851835	222124	28	1	11.17		E6	NA	11	gki(3)	gtr(4)	murI(6)	mutS(5)	recP(1)	xpt(5)	yqiL(0)	403
IGAS-723	ERS24266260	ERR16763088	80-89	M	2020-Q4	2020	East	0.064	0.064	0.016	16	0.064	S	S	S	R	S	1	tet(M)	tetracycline	1829284	136262	31	1	88.2		E4	NA	88	gki(25)	gtr(2)	murI(8)	mutS(6)	recP(30)	xpt(5)	yqiL(1)	397
IGAS-724	ERS24266261	ERR16763089	80-89	F	2020-Q4	2020	East	0.032	0.064	0.016	0.064	0.064	S	S	S	S	S	1	None	Susceptible	1789894	159546	47	2	89.0	EMM203.4	E4	NA	89	gki(16)	gtr(2)	murI(8)	mutS(3)	recP(1)	xpt(13)	yqiL(3)	101
IGAS-725	ERS24266262	ERR16763090	50-59	M	2020-Q4	2021	East	0.064	0.125	0.016	0.125	0.125	S	S	S	S	S	1	None	Susceptible	1824943	159555	52	2	89.0	EMM203.4	E4	NA	89	gki(16)	gtr(2)	murI(8)	mutS(3)	recP(1)	xpt(13)	yqiL(3)	101
IGAS-726	ERS24266263	ERR16763091	50-59	M	2020-Q4	2021	East	0.064	0.125	0.016	0.125	0.125	S	S	S	S	S	1	None	Susceptible	1750568	159555	35	2	89.0	EMM203.4	E4	NA	89	gki(16)	gtr(2)	murI(8)	mutS(3)	recP(1)	xpt(13)	yqiL(3)	101
IGAS-727	ERS24266264	ERR16763092	0-9	M	2021-Q1	2021	West	0.125	0.125	0.016	0.125	0.064	S	S	S	S	S	1	None	Susceptible	1851606	88864	71	2	87.0	EMM159.0~*	E3	NA	87	gki(13)	gtr(3)	murI(10)	mutS(12)	recP(20)	xpt(2)	yqiL(3)	62
IGAS-728	ERS24266265	ERR16763093	30-39	F	2021-Q1	2021	Mid	0.064	0.125	0.016	0.064	0.125	S	S	S	S	S	1	None	Susceptible	1802830	126201	35	2	94.0	EMM240.3~*	E6	NA	94	gki(24)	gtr(2)	murI(3)	mutS(5)	recP(1)	xpt(3)	yqiL(1)	89
IGAS-729	ERS24266266	ERR16763094	50-59	M	2021-Q1	2021	East	>256	>256	0.016	32	0.125	R	R	S	R	S	1	erm(B), tet(M)	MLS, tetracycline	1850936	162712	47	2	89.0	EMM203.4	E4	NA	89	gki(16)	gtr(2)	murI(8)	mutS(3)	recP(1)	xpt(13)	yqiL(3)	101
IGAS-730	ERS24266267	ERR16763095	30-39	F	2021-Q1	2021	East	>256	>256	0.008	32	0.064	R	R	S	R	S	1	erm(B), tet(M)	MLS, tetracycline	1885314	179018	49	2	11.0	EMM202.1*	E6	NA	11	gki(3)	gtr(4)	murI(6)	mutS(5)	recP(1)	xpt(5)	yqiL(0)	403
IGAS-731	ERS24266268	ERR16763096	60-69	F	2021-Q1	2021	East	0.125	0.125	0.016	0.25	0.125	S	S	S	S	S	1	None	Susceptible	1823284	99362	49	2	87.16	EMM159.0~*	E3	NA	87	gki(13)	gtr(3)	murI(10)	mutS(12)	recP(20)	xpt(2)	yqiL(3)	62
IGAS-732	ERS24266269	ERR16763097	60-69	M	2021-Q1	2021	East	0.064	0.064	0.016	0.064	0.25	S	S	S	S	S	1	None	Susceptible	1702788	116204	22	2	89.0	EMM203.4	E4	NA	89	gki(16)	gtr(2)	murI(127)	mutS(3)	recP(1)	xpt(13)	yqiL(3)	1169
IGAS-733	ERS24266270	ERR16763098	70-79	M	2021-Q1	2021	East	0.032	0.032	0.016	0.064	0.064	S	S	S	S	S	1	None	Susceptible	1855069	211101	28	1	28.0		E4	NA	28	gki(11)	gtr(6)	murI(14)	mutS(5)	recP(9)	xpt(17)	yqiL(19)	52
IGAS-734	ERS24266271	ERR16763099	0-9	M	2021-Q1	2021	West	0.064	0.064	0.016	0.125	0.125	S	S	S	S	S	1	None	Susceptible	1790829	147825	40	1	12.1		A-C4	NA	12	gki(5)	gtr(2)	murI(2)	mutS(6)	recP(6)	xpt(2)	yqiL(2)	36
IGAS-735	ERS24266272	ERR16763100	50-59	M	2021-Q1	2021	South	0.064	0.064	0.016	0.064	0.25	S	S	S	S	S	1	None	Susceptible	1795576	203459	23	1	1.0		A-C3	M1UK	1	gki(4)	gtr(3)	murI(4)	mutS(4)	recP(4)	xpt(2)	yqiL(4)	28
IGAS-736	ERS24266273	ERR16763101	40-49	M	2021-Q1	2021	South	>256	>256	0.008	32	0.125	R	R	S	R	S	1	erm(B), tet(M)	MLS, tetracycline	1898106	184782	42	2	11.0	EMM202.1*	E6	NA	11	gki(3)	gtr(4)	murI(6)	mutS(5)	recP(1)	xpt(5)	yqiL(0)	403
IGAS-737	ERS24266274	ERR16763102	90-	F	2021-Q1	2021	East	0.064	0.125	0.016	0.125	0.125	S	S	S	S	S	1	None	Susceptible	1781597	108462	42	3	53.0	EMM134.2*;EMM156.1~*	D4	NA	53	gki(186)	gtr(6)	murI(1)	mutS(2)	recP(2)	xpt(2)	yqiL(2)	1230
IGAS-738	ERS24266275	ERR16763103	40-49	M	2021-Q1	2021	East	0.064	0.064	0.016	0.125	0.064	S	S	S	S	S	1	None	Susceptible	1823269	99362	49	2	87.16	EMM159.0~*	E3	NA	87	gki(13)	gtr(3)	murI(10)	mutS(12)	recP(20)	xpt(2)	yqiL(3)	62
IGAS-739	ERS24266276	ERR16763104	30-39	M	2021-Q1	2021	East	0.064	0.064	0.016	32	0.125	S	S	S	R	S	1	tet(M)	tetracycline	1759262	137368	36	1	106.0		E2	NA	106	gki(85)	gtr(2)	murI(14)	mutS(5)	recP(19)	xpt(58)	yqiL(58)	338
IGAS-740	ERS24266277	ERR16763105	90-	F	2021-Q1	2021	East	0.064	0.064	0.032	0.125	0.125	S	S	S	S	S	1	None	Susceptible	1836495	133812	45	2	81.0	EMM156.1~*	E6	NA	81	gki(38)	gtr(2)	murI(2)	mutS(23)	recP(121)	xpt(2)	yqiL(1)	837
IGAS-741	ERS24266278	ERR16763106	40-49	M	2021-Q1	2021	East	0.064	0.064	0.016	0.125	0.064	S	S	S	S	S	1	None	Susceptible	1822580	99549	49	2	87.0	EMM159.0~*	E3	NA	87	gki(13)	gtr(3)	murI(10)	mutS(12)	recP(20)	xpt(2)	yqiL(3)	62
IGAS-742	ERS24266279	ERR16763107	70-79	F	2021-Q1	2021	South	0.125	0.125	0.016	32	0.125	S	S	S	R	S	1	tet(S/M)	tetracycline	1724148	136451	27	2	59.0	EMM174.1*	E6	NA	59	gki(56)	gtr(24)	murI(39)	mutS(7)	recP(30)	xpt(2)	yqiL(33)	172
IGAS-743	ERS24266280	ERR16763108	70-79	M	2021-Q1	2021	South	0.25	0.25	0.016	0.125	0.25	S	S	S	S	S	1	None	Susceptible	1790791	147826	41	1	12.37		A-C4	NA	12	gki(5)	gtr(2)	murI(2)	mutS(6)	recP(6)	xpt(2)	yqiL(2)	36
IGAS-744	ERS24266281	ERR16763109	30-39	M	2021-Q1	2021	East	0.125	0.064	0.032	0.125	0.25	S	S	S	S	S	1	None	Susceptible	1776297	114632	43	3	66.0	EMM149.2~*;EMM141.0	E2	NA	66	gki(8)	gtr(7)	murI(8)	mutS(8)	recP(9)	xpt(3)	yqiL(1)	44
IGAS-745	ERS24266282	ERR16763110	50-59	M	2021-Q1	2021	North	>256	>256	0.016	16	0.125	R	R	S	R	S	1	erm(B), tet(M)	MLS, tetracycline	1800722	100201	33	2	27.0	EMM236.1~*	E2	NA	27	gki(3)	gtr(6)	murI(31)	mutS(2)	recP(1)	xpt(61)	yqiL(46)	308
IGAS-746	ERS24266283	ERR16763111	20-29	F	2021-Q1	2021	West	0.064	0.064	0.016	0.125	0.25	S	S	S	S	S	1	None	Susceptible	1764673	156425	50	1	82.0		E3	NA	82	gki(5)	gtr(2)	murI(2)	mutS(6)	recP(6)	xpt(2)	yqiL(2)	36
IGAS-747	ERS24266284	ERR16763112	70-79	F	2021-Q1	2021	East	0.064	0.064	0.016	0.125	0.25	S	S	S	S	S	1	None	Susceptible	1727313	160269	24	2	89.0	EMM203.4	E4	NA	89	gki(16)	gtr(2)	murI(8)	mutS(3)	recP(1)	xpt(13)	yqiL(3)	101
IGAS-748	ERS24266285	ERR16763113	70-79	F	2021-Q1	2021	East	0.064	0.125	0.016	0.125	0.5	S	S	S	S	S	1	None	Susceptible	1750449	151900	34	2	89.0	EMM203.4	E4	NA	89	gki(16)	gtr(2)	murI(8)	mutS(3)	recP(1)	xpt(13)	yqiL(3)	101
IGAS-749	ERS24266286	ERR16763114	70-79	M	2021-Q2	2021	East	0.064	0.064	0.016	0.125	0.125	S	S	S	S	S	1	None	Susceptible	1848355	243149	28	1	28.0		E4	NA	28	gki(11)	gtr(6)	murI(14)	mutS(5)	recP(9)	xpt(17)	yqiL(19)	52
IGAS-750	ERS24266287	ERR16763115	20-29	F	2021-Q2	2021	East	0.125	0.125	0.016	0.125	0.25	S	S	S	S	S	1	None	Susceptible	1864385	114588	52	3	81.0	EMM164.3*;EMM156.1~*	E6	NA	81	gki(38)	gtr(2)	murI(2)	mutS(23)	recP(39)	xpt(2)	yqiL(1)	624
IGAS-751	ERS24266288	ERR16763116	20-29	M	2021-Q2	2021	East	0.064	0.125	0.016	32	0.125	S	S	S	R	S	1	tet(M)	tetracycline	1774059	137368	37	1	249.0~		-	NA	249~	gki(85)	gtr(2)	murI(14)	mutS(5)	recP(19)	xpt(58)	yqiL(58)	338
IGAS-752	ERS24266289	ERR16763117	40-49	M	2021-Q2	2021	East	0.064	0.125	0.016	64	0.25	S	S	S	R	S	1	tet(M)	tetracycline	1775434	137368	40	1	106.0		E2	NA	106	gki(85)	gtr(2)	murI(14)	mutS(5)	recP(19)	xpt(58)	yqiL(58)	338
IGAS-753	ERS24266290	ERR16763118	20-29	M	2021-Q2	2021	East	0.032	0.064	0.016	32	0.125	S	S	S	R	S	1	tet(M)	tetracycline	1817961	98759	39	1	106.0		E2	NA	106	gki(85)	gtr(2)	murI(14)	mutS(5)	recP(19)	xpt(58)	yqiL(58)	338
IGAS-754	ERS24266291	ERR16763119	30-39	M	2021-Q2	2021	East	0.064	0.125	0.016	32	0.125	S	S	S	R	S	1	tet(M)	tetracycline	1775713	137367	40	1	106.0		E2	NA	106	gki(85)	gtr(2)	murI(14)	mutS(5)	recP(19)	xpt(58)	yqiL(58)	338
IGAS-755	ERS24266292	ERR16763120	90-	F	2021-Q2	2021	East	0.064	0.125	0.032	0.125	0.064	S	S	S	S	S	1	None	Susceptible	1852534	211068	30	1	28.0		E4	NA	28	gki(11)	gtr(6)	murI(14)	mutS(5)	recP(9)	xpt(17)	yqiL(19)	52
IGAS-756	ERS24266293	ERR16763121	80-89	M	2021-Q2	2021	West	0.032	0.064	0.016	0.125	1	S	S	S	S	S	1	None	Susceptible	1710435	162711	18	2	89.0	EMM203.4	E4	NA	89	gki(16)	gtr(2)	murI(8)	mutS(3)	recP(1)	xpt(13)	yqiL(3)	101
IGAS-757	ERS24266294	ERR16763122	80-89	F	2021-Q2	2021	North	0.064	0.125	0.032	0.125	0.25	S	S	S	S	S	1	None	Susceptible	1815964	243148	26	1	28.0		E4	NA	28	gki(11)	gtr(6)	murI(14)	mutS(5)	recP(9)	xpt(17)	yqiL(19)	52
IGAS-758	ERS24266295	ERR16763123	80-89	F	2021-Q2	2021	East	0.064	0.125	0.032	32	0.25	S	S	S	R	S	1	tet(M)	tetracycline	1774951	137367	41	1	106.0		E2	NA	106	gki(85)	gtr(2)	murI(14)	mutS(5)	recP(19)	xpt(58)	yqiL(58)	338
IGAS-759	ERS24266296	ERR16763124	40-49	M	2021-Q2	2021	Mid	0.125	4	0.032	0.125	0.064	S	R	S	S	S	1	erm(A)	MLS	1752012	155713	22	2	89.0	EMM203.4	E4	NA	89	gki(16)	gtr(2)	murI(8)	mutS(3)	recP(1)	xpt(13)	yqiL(3)	101
IGAS-760	ERS24266297	ERR16763125	40-49	M	2021-Q2	2021	South	0.125	0.125	0.032	0.125	0.125	S	S	S	S	S	1	None	Susceptible	1724186	116329	27	2	89.0	EMM203.4	E4	NA	89	gki(16)	gtr(160)	murI(8)	mutS(3)	recP(1)	xpt(13)	yqiL(3)	1277
IGAS-761	ERS24266298	ERR16763126	20-29	F	2021-Q2	2021	East	0.032	0.064	0.016	32	0.064	S	S	S	R	S	1	tet(M)	tetracycline	1817463	95464	41	1	106.0		E2	NA	106	gki(85)	gtr(2)	murI(14)	mutS(5)	recP(19)	xpt(58)	yqiL(58)	338
IGAS-762	ERS24266299	ERR16763127	70-79	F	2021-Q2	2021	North	0.064	0.125	0.016	0.064	0.064	S	S	S	S	S	1	None	Susceptible	1856002	213336	30	1	28.0		E4	NA	28	gki(11)	gtr(6)	murI(14)	mutS(5)	recP(9)	xpt(17)	yqiL(19)	52
IGAS-763	ERS24266300	ERR16763128	60-69	M	2021-Q2	2021	East	0.064	0.064	0.032	32	0.125	S	S	S	R	S	1	tet(M)	tetracycline	1793709	243322	18	2	90.2	EMM203.4~	E2	NA	90	gki(29)	gtr(32)	murI(2)	mutS(5)	recP(48)	xpt(5)	yqiL(4)	184
IGAS-764	ERS24266301	ERR16763129	30-39	F	2021-Q2	2021	East	0.064	0.125	0.016	0.125	0.064	S	S	S	S	S	1	None	Susceptible	1796898	220975	20	1	1.0		A-C3	M1UK	1	gki(4)	gtr(3)	murI(4)	mutS(4)	recP(4)	xpt(2)	yqiL(4)	28
IGAS-765	ERS24266302	ERR16763130	20-29	F	2021-Q2	2021	East	0.064	0.064	0.016	32	0.032	S	S	S	R	S	1	tet(M)	tetracycline	1818083	105433	51	3	22.0	EMM149.3~*;EMM156.0*	E4	NA	22	gki(9)	gtr(8)	murI(1)	mutS(1)	recP(1)	xpt(3)	yqiL(4)	46
IGAS-766	ERS24266303	ERR16763131	50-59	F	2021-Q2	2021	East	>256	>256	0.016	2	0.125	R	R	S	R	S	1	erm(B), tet(M)	MLS, tetracycline	1884506	185513	39	2	11.0	EMM202.1*	E6	NA	11	gki(197?)	gtr(4)	murI(6)	mutS(5)	recP(1)	xpt(5)	yqiL(-)	-
IGAS-767	ERS24266304	ERR16763132	10-19	M	2021-Q2	2021	North	0.064	0.064	0.032	8	0.064	S	S	S	R	S	1	tet(M)	tetracycline	1837620	133085	37	3	22.0	EMM149.3~*;EMM156.0*	E4	NA	22	gki(9)	gtr(8)	murI(1)	mutS(1)	recP(1)	xpt(154)	yqiL(4)	1258
IGAS-768	ERS24266305	ERR16763133	60-69	M	2021-Q2	2021	East	0.064	0.064	0.016	0.125	0.064	S	S	S	S	S	1	None	Susceptible	1720958	182473	24	2	116.1	EMM156.1~*	D4	NA	116	gki(4)	gtr(31)	murI(8)	mutS(5)	recP(2)	xpt(8)	yqiL(4)	227
IGAS-769	ERS24266306	ERR16763134	40-49	F	2021-Q2	2021	West	0.064	8	0.016	256	0.064	S	R	S	R	S	1	tet(L), tet(M), mef(A), msr(D)	tetracycline, macrolides	1823568	197951	30	1	44.2		E3	NA	44	gki(4)	gtr(2)	murI(3)	mutS(6)	recP(14)	xpt(3)	yqiL(171)	1279
IGAS-770	ERS24266307	ERR16763135	30-39	F	2021-Q3	2021	East	0.064	0.125	0.032	0.125	0.125	S	S	S	S	S	1	None	Susceptible	1727074	162711	24	2	89.35	EMM203.4	E4	NA	89	gki(16)	gtr(2)	murI(8)	mutS(3)	recP(1)	xpt(13)	yqiL(3)	101
IGAS-771	ERS24266308	ERR16763136	70-79	M	2021-Q3	2021	East	0.125	0.125	0.032	32	0.25	S	S	S	R	S	1	tet(M)	tetracycline	1817182	100119	33	1	106.0		E2	NA	106	gki(85)	gtr(2)	murI(14)	mutS(5)	recP(19)	xpt(58)	yqiL(58)	338
IGAS-772	ERS24266309	ERR16763137	40-49	F	2021-Q3	2021	East	0.064	0.125	0.032	32	0.064	S	S	S	R	S	1	tet(M)	tetracycline	1775887	137367	40	1	106.0		E2	NA	106	gki(85)	gtr(2)	murI(14)	mutS(5)	recP(19)	xpt(58)	yqiL(58)	338
IGAS-773	ERS24266310	ERR16763138	90-	F	2021-Q3	2021	West	0.064	0.125	0.016	0.125	0.064	S	S	S	S	S	1	None	Susceptible	1795205	203460	27	1	1.0		A-C3	M1UK	1	gki(4)	gtr(3)	murI(4)	mutS(4)	recP(4)	xpt(2)	yqiL(4)	28
IGAS-774	ERS24266311	ERR16763139	10-19	M	2021-Q3	2021	East	0.064	0.064	0.032	0.125	0.125	S	S	S	S	S	1	None	Susceptible	1815137	193259	33	1	3.93		A-C5	NA	3	gki(2)	gtr(6)	murI(8)	mutS(5)	recP(2)	xpt(3)	yqiL(53)	315
IGAS-775	ERS24266312	ERR16763140	80-89	M	2021-Q3	2021	East	0.032	0.064	0.032	0.125	0.032	S	S	S	S	S	1	None	Susceptible	1823056	99362	47	2	87.16	EMM159.0~*	E3	NA	87	gki(13)	gtr(3)	murI(10)	mutS(12)	recP(20)	xpt(2)	yqiL(3)	62
IGAS-776	ERS24266313	ERR16763141	30-39	F	2021-Q3	2021	East	0.064	0.064	0.032	0.125	0.125	S	S	S	S	S	1	None	Susceptible	1776341	114632	45	3	66.0	EMM149.2~*;EMM141.0	E2	NA	66	gki(8)	gtr(7)	murI(8)	mutS(8)	recP(9)	xpt(3)	yqiL(1)	44
IGAS-777	ERS24266314	ERR16763142	80-89	F	2021-Q3	2021	East	0.032	0.064	0.008	0.125	0.064	S	S	S	S	S	1	None	Susceptible	1793004	155632	28	2	89.0	EMM203.4	E4	NA	89	gki(16)	gtr(2)	murI(8)	mutS(3)	recP(1)	xpt(13)	yqiL(3)	101
IGAS-778	ERS24266315	ERR16763143	70-79	M	2021-Q3	2021	East	0.064	0.125	0.008	0.125	0.125	S	S	S	S	S	1	None	Susceptible	1709324	162712	22	2	89.0	EMM203.4	E4	NA	89	gki(16)	gtr(2)	murI(8)	mutS(3)	recP(1)	xpt(13)	yqiL(3)	101
IGAS-779	ERS24266316	ERR16763144	70-79	M	2021-Q3	2021	Mid	0.064	0.125	0.016	0.125	0.125	S	S	S	S	S	1	None	Susceptible	1790253	147760	40	1	12.118		A-C4	NA	12	gki(5)	gtr(2)	murI(2)	mutS(82)	recP(6)	xpt(2)	yqiL(2)	242
IGAS-780	ERS24266317	ERR16763145	40-49	F	2021-Q3	2021	East	0.064	0.064	0.016	0.125	0.125	S	S	S	S	S	1	None	Susceptible	1835330	147476	57	2	89.0	EMM203.4	E4	NA	89	gki(16)	gtr(2)	murI(8)	mutS(3)	recP(1)	xpt(13)	yqiL(3)	101
IGAS-781	ERS24266318	ERR16763146	70-79	M	2021-Q3	2021	South	0.064	4	0.008	8	0.064	S	R	S	R	S	1	erm(B), tet(M)	MLS, tetracycline	1898144	213599	43	2	11.0	EMM202.1*	E6	NA	11	gki(3)	gtr(4)	murI(6)	mutS(5)	recP(1)	xpt(5)	yqiL(0)	403
IGAS-782	ERS24266319	ERR16763147	30-39	F	2021-Q3	2021	West	0.064	0.064	0.016	0.125	0.125	S	S	S	S	S	1	None	Susceptible	1749470	151900	33	2	89.0	EMM203.4	E4	NA	89	gki(16)	gtr(2)	murI(8)	mutS(3)	recP(1)	xpt(13)	yqiL(3)	101
IGAS-783	ERS24266320	ERR16763148	80-89	M	2021-Q3	2021	East	0.125	0.064	0.016	64	0.25	S	S	S	R	S	1	tet(T)	tetracycline	1747775	211237	25	1	226.0		-	NA	226	gki(4)	gtr(25)	murI(4)	mutS(4)	recP(4)	xpt(2)	yqiL(1)	225
IGAS-784	ERS24266321	ERR16763149	30-39	F	2021-Q3	2021	North	0.064	0.064	0.016	0.125	0.016	S	S	S	S	S	1	None	Susceptible	1825672	142407	41	2	87.0	EMM159.0~*	E3	NA	87	gki(13)	gtr(3)	murI(10)	mutS(12)	recP(20)	xpt(2)	yqiL(3)	62
IGAS-785	ERS24266322	ERR16763150	20-29	F	2021-Q3	2021	East	0.125	>256	0.008	32	0.032	S	R	S	R	S	1	erm(B), tet(M)	MLS, tetracycline	2036981	209919	32	1	28.0		E4	NA	28	gki(11)	gtr(6)	murI(14)	mutS(5)	recP(9)	xpt(17)	yqiL(19)	52
IGAS-786	ERS24266323	ERR16763151	60-69	M	2021-Q3	2021	East	0.032	0.032	0.016	0.25	0.032	S	S	S	S	S	1	None	Susceptible	1869734	97832	75	2	87.0	EMM159.0~*	E3	NA	87	gki(13)	gtr(3)	murI(10)	mutS(12)	recP(20)	xpt(2)	yqiL(3)	62
IGAS-787	ERS24266324	ERR16763152	20-29	F	2021-Q3	2021	Mid	>256	>256	0.016	64	0.032	R	R	S	R	S	1	erm(B), tet(M)	MLS, tetracycline	1823207	269380	33	1	102.3		E4	NA	102	gki(13)	gtr(2)	murI(14)	mutS(1)	recP(9)	xpt(3)	yqiL(1)	60
IGAS-788	ERS24266325	ERR16763153	70-79	M	2021-Q4	2021	North	0.032	0.064	0.016	0.125	0.032	S	S	S	S	S	1	None	Susceptible	1769120	162711	23	2	89.0	EMM203.4	E4	NA	89	gki(16)	gtr(2)	murI(8)	mutS(3)	recP(1)	xpt(13)	yqiL(3)	101
IGAS-789	ERS24266326	ERR16763154	30-39	M	2021-Q4	2021	East	0.064	0.064	0.008	64	0.032	S	S	S	R	S	1	tet(M)	tetracycline	1817300	100118	35	1	106.0		E2	NA	106	gki(85)	gtr(2)	murI(14)	mutS(5)	recP(19)	xpt(58)	yqiL(58)	338
IGAS-790	ERS24266327	ERR16763155	70-79	M	2021-Q4	2021	East	>256	>256	0.008	8	0.032	R	R	S	R	S	1	erm(B), tet(M)	MLS, tetracycline	1800561	140814	33	2	27.0	EMM236.1~*	E2	NA	27	gki(3)	gtr(6)	murI(31)	mutS(2)	recP(1)	xpt(61)	yqiL(46)	308
IGAS-791	ERS24266328	ERR16763156	70-79	M	2021-Q4	2021	East	0.064	0.064	0.016	0.25	0.064	S	S	S	S	S	1	None	Susceptible	1750515	151899	31	2	89.0	EMM203.4	E4	NA	89	gki(16)	gtr(2)	murI(8)	mutS(3)	recP(1)	xpt(13)	yqiL(3)	101
IGAS-792	ERS24266329	ERR16763157	10-19	M	2021-Q4	2021	East	0.064	0.064	0.008	16	0.016	S	S	S	R	S	1	tet(M)	tetracycline	1827657	145967	51	1	102.2		E4	NA	102	gki(4)	gtr(2)	murI(2)	mutS(5)	recP(70)	xpt(2)	yqiL(129)	895
IGAS-793	ERS24266330	ERR16763158	20-29	F	2021-Q4	2021	East	0.064	0.064	0.016	0.125	0.064	S	S	S	S	S	1	None	Susceptible	1709248	162711	24	2	89.0	EMM203.4	E4	NA	89	gki(16)	gtr(2)	murI(8)	mutS(3)	recP(1)	xpt(13)	yqiL(3)	101
IGAS-794	ERS24266331	ERR16763159	40-49	M	2021-Q4	2021	East	>256	>256	0.008	16	0.064	R	R	S	R	S	1	erm(B), tet(M)	MLS, tetracycline	1886550	155889	41	2	11.0	EMM202.1*	E6	NA	11	gki(3)	gtr(4)	murI(6)	mutS(5)	recP(1)	xpt(5)	yqiL(0)	403
IGAS-795	ERS24266332	ERR16763160	40-49	F	2021-Q4	2021	East	0.032	0.064	0.008	32	0.125	S	S	S	R	S	1	tet(M)	tetracycline	1776608	137367	36	1	106.0		E2	NA	106	gki(85)	gtr(2)	murI(14)	mutS(5)	recP(19)	xpt(58)	yqiL(58)	338
IGAS-796	ERS24266333	ERR16763161	30-39	F	2021-Q4	2021	East	0.064	0.125	0.016	0.125	0.125	S	S	S	S	S	1	None	Susceptible	1709816	162711	21	2	89.0	EMM203.4	E4	NA	89	gki(16)	gtr(2)	murI(8)	mutS(3)	recP(1)	xpt(13)	yqiL(3)	101
IGAS-797	ERS24266334	ERR16763162	70-79	M	2021-Q4	2021	North	>256	8	0.016	32	0.5	R	R	S	R	S	1	erm(A), tet(M)	MLS, tetracycline	1919941	137405	40	2	94.1	EMM240.3~*	E6	NA	94	gki(24)	gtr(2)	murI(3)	mutS(5)	recP(1)	xpt(3)	yqiL(1)	89
IGAS-798	ERS24266335	ERR16763163	70-79	F	2021-Q4	2021	East	0.064	0.125	0.016	0.125	0.125	S	S	S	S	S	1	None	Susceptible	1709021	116133	22	2	89.0	EMM203.4	E4	NA	89	gki(16)	gtr(2)	murI(8)	mutS(3)	recP(1)	xpt(13)	yqiL(3)	101
IGAS-799	ERS24266336	ERR16763164	30-39	F	2021-Q4	2021	East	0.064	8	0.016	32	0.5	S	R	S	R	S	1	tet(M), mef(A), msr(D)	tetracycline, macrolides	1760005	287036	20	2	183.2	EMM149.0~*	E3	NA	183	gki(104)	gtr(80)	murI(2)	mutS(7)	recP(35)	xpt(2)	yqiL(2)	483
IGAS-800	ERS24266337	ERR16763165	70-79	M	2021-Q4	2021	Mid	0.064	0.125	0.016	0.125	0.016	S	S	S	S	S	1	None	Susceptible	1894742	255002	26	2	2.0	EMM149.2*	E4	NA	2	gki(11)	gtr(9)	murI(1)	mutS(9)	recP(2)	xpt(3)	yqiL(4)	55
IGAS-801	ERS24266338	ERR16763166	40-49	M	2021-Q4	2021	East	0.064	0.064	0.016	0.125	0.125	S	S	S	S	S	1	None	Susceptible	1775434	114632	43	3	66.0	EMM149.2~*;EMM141.0	E2	NA	66	gki(8)	gtr(7)	murI(8)	mutS(8)	recP(9)	xpt(3)	yqiL(1)	44
IGAS-802	ERS24266339	ERR16763167	30-39	M	2021-Q4	2021	East	0.064	0.125	0.016	0.125	0.032	S	S	S	S	S	1	None	Susceptible	1796001	118413	29	1	1.0		A-C3	M1glob	1	gki(4)	gtr(3)	murI(4)	mutS(4)	recP(4)	xpt(2)	yqiL(4)	28
IGAS-803	ERS24266340	ERR16763168	50-59	F	2021-Q4	2021	East	0.064	0.125	0.016	64	0.064	S	S	S	R	S	1	tet(L), tet(M)	tetracycline	1749501	255611	22	2	68.12		E2;-	NA	68	gki(85)	gtr(2)	murI(14)	mutS(5)	recP(19)	xpt(58)	yqiL(58)	338
IGAS-804	ERS24266341	ERR16763169	0-9	M	2021-Q4	2021	West	0.032	0.064	0.008	0.125	0.032	S	S	S	S	S	1	None	Susceptible	1824778	99838	53	2	87.0	EMM159.0~*	E3	NA	87	gki(13)	gtr(3)	murI(10)	mutS(12)	recP(20)	xpt(2)	yqiL(3)	62
IGAS-805	ERS24266342	ERR16763170	30-39	M	2021-Q4	2021	East	0.064	0.064	0.016	0.125	0.125	S	S	S	S	S	1	None	Susceptible	1812221	114632	47	3	66.0	EMM149.2~*;EMM141.0	E2	NA	66	gki(8)	gtr(7)	murI(8)	mutS(8)	recP(9)	xpt(3)	yqiL(1)	44
IGAS-806	ERS24266343	ERR16763171	0-9	M	2021-Q4	2021	East	0.064	0.125	0.016	0.125	0.032	S	S	S	S	S	1	None	Susceptible	1795225	203460	27	1	1.0		A-C3	M1UK	1	gki(4)	gtr(3)	murI(4)	mutS(4)	recP(154)	xpt(2)	yqiL(4)	1146
IGAS-807	ERS24266344	ERR16763172	50-59	F	2021-Q4	2021	East	0.032	0.125	0.008	0.125	0.016	S	S	S	S	S	1	None	Susceptible	1796063	203508	26	1	1.0		A-C3	M1glob	1	gki(4)	gtr(3)	murI(4)	mutS(4)	recP(4)	xpt(2)	yqiL(4)	28
IGAS-808	ERS24266345	ERR16763173	70-79	F	2021-Q4	2021	East	0.064	0.125	0.016	64	0.064	S	S	S	R	S	1	tet(M)	tetracycline	1815530	100118	40	1	106.0		E2	NA	106	gki(85)	gtr(2)	murI(14)	mutS(5)	recP(19)	xpt(58)	yqiL(58)	338
IGAS-809	ERS24266346	ERR16763174	60-69	F	2021-Q4	2021	West	0.032	0.032	0.008	0.125	0.032	S	S	S	S	S	1	None	Susceptible	1851953	97832	70	2	87.0	EMM159.0~*	E3	NA	87	gki(13)	gtr(3)	murI(10)	mutS(12)	recP(20)	xpt(2)	yqiL(3)	62
IGAS-810	ERS24266347	ERR16763175	80-89	F	2021-Q4	2022	South	0.064	2	0.016	32	0.032	S	R	S	R	S	1	erm(A), tet(O)	MLS, tetracycline	1936539	162814	37	2	77.0	EMM159.0*	E4	NA	77	gki(13)	gtr(6)	murI(2)	mutS(3)	recP(23)	xpt(3)	yqiL(11)	63
IGAS-811	ERS24266348	ERR16763176	60-69	M	2022-Q1	2022	East	0.032	0.125	0.008	0.125	0.032	S	S	S	S	S	1	None	Susceptible	1796044	203459	26	1	1.3		A-C3	M1UK	1	gki(4)	gtr(3)	murI(4)	mutS(4)	recP(4)	xpt(2)	yqiL(4)	28
IGAS-812	ERS24266349	ERR16763177	80-89	M	2022-Q1	2022	East	0.032	0.125	0.008	0.25	0.064	S	S	S	S	S	1	None	Susceptible	1795938	203461	27	1	1.0		A-C3	M1UK	1	gki(4)	gtr(3)	murI(4)	mutS(4)	recP(4)	xpt(2)	yqiL(4)	28
IGAS-813	ERS24266350	ERR16763178	60-69	M	2022-Q1	2022	West	0.064	0.125	0.016	0.25	0.064	S	S	S	S	S	1	None	Susceptible	1790273	160057	41	1	12.5		A-C4	NA	12	gki(5)	gtr(2)	murI(2)	mutS(6)	recP(6)	xpt(2)	yqiL(2)	36
IGAS-814	ERS24266351	ERR16763179	50-59	F	2022-Q1	2022	East	0.032	0.064	0.008	32	0.032	S	S	S	R	S	1	tet(M)	tetracycline	1775237	137368	44	1	106.0		E2	NA	106	gki(85)	gtr(2)	murI(14)	mutS(5)	recP(19)	xpt(58)	yqiL(58)	338
IGAS-815	ERS24266352	ERR16763180	30-39	F	2022-Q1	2022	East	0.064	0.125	0.016	0.25	0.032	S	S	S	S	S	1	None	Susceptible	1833539	133813	46	2	81.0	EMM156.1~*	E6	NA	81	gki(38)	gtr(2)	murI(2)	mutS(23)	recP(121)	xpt(2)	yqiL(1)	837
IGAS-816	ERS24266353	ERR16763181	60-69	F	2022-Q1	2022	East	0.064	0.064	0.008	0.125	0.032	S	S	S	S	S	1	None	Susceptible	1703705	155757	21	2	89.0	EMM203.4	E4	NA	89	gki(16)	gtr(2)	murI(8)	mutS(3)	recP(1)	xpt(13)	yqiL(3)	101
IGAS-817	ERS24266354	ERR16763182	0-9	M	2022-Q1	2022	Mid	0.032	0.064	0.008	0.125	0.064	S	S	S	S	S	1	None	Susceptible	1795343	203461	26	1	1.0		A-C3	M1UK	1	gki(4)	gtr(3)	murI(4)	mutS(4)	recP(4)	xpt(2)	yqiL(4)	28
IGAS-818	ERS24266355	ERR16763183	30-39	M	2022-Q1	2022	East	0.25	0.125	0.008	0.25	0.032	S	S	S	S	S	1	None	Susceptible	1856384	88864	77	2	87.0	EMM159.0~*	E3	NA	87	gki(13)	gtr(3)	murI(10)	mutS(12)	recP(20)	xpt(2)	yqiL(3)	62
IGAS-819	ERS24266356	ERR16763184	30-39	F	2022-Q1	2022	East	0.064	0.125	0.016	0.25	0.032	S	S	S	S	S	1	None	Susceptible	1815576	124535	50	2	81.0	EMM156.1~*	E6	NA	81	gki(38)	gtr(2)	murI(2)	mutS(23)	recP(39)	xpt(2)	yqiL(1)	624
IGAS-820	ERS24266357	ERR16763185	90-	M	2022-Q1	2022	North	0.032	0.064	0.016	0.125	0.064	S	S	S	S	S	1	None	Susceptible	1709427	162712	22	2	89.0	EMM203.4	E4	NA	89	gki(16)	gtr(2)	murI(8)	mutS(3)	recP(1)	xpt(13)	yqiL(3)	101
IGAS-821	ERS24266358	ERR16763186	50-59	F	2022-Q1	2022	East	0.032	0.064	0.008	0.125	0.016	S	S	S	S	S	1	None	Susceptible	1854624	225075	26	2	75.0	EMM170.0*	E6	NA	75	gki(11)	gtr(2)	murI(1)	mutS(3)	recP(50)	xpt(8)	yqiL(7)	150
IGAS-822	ERS24266359	ERR16763187	80-89	M	2022-Q1	2022	North	>256	>256	0.008	8	0.032	R	R	S	R	S	1	aph(3')-III, erm(B), tet(M)	aminoglycosides, MLS, tetracycline	1850383	247171	21	2	11.0	EMM202.1*	E6	NA	11	gki(3)	gtr(4)	murI(6)	mutS(5)	recP(1)	xpt(5)	yqiL(0)	403
IGAS-823	ERS24266360	ERR16763188	40-49	F	2022-Q1	2022	West	0.064	0.064	0.016	0.125	0.016	S	S	S	S	S	1	None	Susceptible	1815768	243203	23	1	28.0		E4	NA	28	gki(11)	gtr(6)	murI(14)	mutS(5)	recP(9)	xpt(17)	yqiL(19)	52
IGAS-824	ERS24266361	ERR16763189	80-89	M	2022-Q1	2022	East	0.064	0.064	0.016	0.125	0.064	S	S	S	S	S	1	None	Susceptible	1749363	161746	30	2	89.0	EMM203.4	E4	NA	89	gki(16)	gtr(2)	murI(8)	mutS(3)	recP(172)	xpt(13)	yqiL(3)	1317
IGAS-825	ERS24266362	ERR16763190	70-79	M	2022-Q1	2022	West	0.064	0.125	0.016	0.25	0.064	S	S	S	S	S	1	None	Susceptible	1795298	203492	26	1	1.0		A-C3	M1UK	1	gki(4)	gtr(3)	murI(4)	mutS(4)	recP(4)	xpt(2)	yqiL(4)	28
IGAS-826	ERS24266363	ERR16763191	60-69	F	2022-Q1	2022	West	0.032	0.064	0.016	0.125	0.032	S	S	S	S	S	1	None	Susceptible	1684184	221770	24	2	98.3	EMM156.1~*	D4	NA	98	gki(2)	gtr(7)	murI(8)	mutS(3)	recP(2)	xpt(14)	yqiL(2)	770
IGAS-827	ERS24266364	ERR16763192	30-39	M	2022-Q1	2022	East	0.064	0.064	0.016	0.125	0.125	S	S	S	S	S	1	None	Susceptible	1776353	114632	43	3	66.0	EMM149.2~*;EMM141.0	E2	NA	66	gki(8)	gtr(7)	murI(8)	mutS(8)	recP(9)	xpt(3)	yqiL(1)	44
IGAS-828	ERS24266365	ERR16763193	30-39	F	2022-Q1	2022	West	0.064	0.125	0.016	0.125	0.064	S	S	S	S	S	1	None	Susceptible	1828723	120624	50	1	12.0		A-C4	NA	12	gki(5)	gtr(2)	murI(2)	mutS(6)	recP(6)	xpt(2)	yqiL(2)	36
IGAS-829	ERS24266366	ERR16763194	20-29	M	2022-Q1	2022	Mid	0.032	0.064	0.008	0.125	0.064	S	S	S	S	S	1	None	Susceptible	1841721	215052	52	3	73.0	EMM149.2*;EMM141.1	E4	NA	73	gki(43)	gtr(2)	murI(2)	mutS(47)	recP(1)	xpt(3)	yqiL(4)	331
IGAS-830	ERS24266367	ERR16763195	50-59	M	2022-Q1	2022	East	0.064	0.125	0.016	0.125	0.064	S	S	S	S	S	1	None	Susceptible	1767869	154991	33	3	80.0	EMM174.1~*;EMM156.1~*	D4	NA	80	gki(2)	gtr(6)	murI(2)	mutS(3)	recP(22)	xpt(23)	yqiL(1)	918
IGAS-831	ERS24266368	ERR16763196	40-49	M	2022-Q2	2022	East	0.032	0.125	0.008	64	0.032	S	S	S	R	S	1	tet(M)	tetracycline	1774933	137368	37	1	106.0		E2	NA	106	gki(85)	gtr(2)	murI(14)	mutS(5)	recP(19)	xpt(58)	yqiL(58)	338
IGAS-832	ERS24266369	ERR16763197	0-9	M	2022-Q2	2022	West	0.064	0.125	0.016	0.125	0.064	S	S	S	S	S	1	None	Susceptible	1829029	155848	49	1	12.0		A-C4	NA	12	gki(5)	gtr(2)	murI(2)	mutS(6)	recP(6)	xpt(2)	yqiL(2)	36
IGAS-833	ERS24266370	ERR16763198	30-39	F	2022-Q2	2022	West	0.032	0.064	0.016	0.125	0.032	S	S	S	S	S	1	None	Susceptible	1708789	162712	24	2	89.0	EMM203.4	E4	NA	89	gki(16)	gtr(2)	murI(8)	mutS(3)	recP(1)	xpt(13)	yqiL(3)	101
IGAS-834	ERS24266371	ERR16763199	80-89	F	2022-Q2	2022	South	0.064	0.125	0.016	0.125	0.064	S	S	S	S	S	1	None	Susceptible	1790364	147825	42	1	12.1		A-C4	NA	12	gki(5)	gtr(2)	murI(2)	mutS(6)	recP(6)	xpt(2)	yqiL(2)	36
IGAS-835	ERS24266372	ERR16763200	20-29	M	2022-Q2	2022	East	0.064	0.064	0.008	0.125	0.064	S	S	S	S	S	1	None	Susceptible	1773375	90805	54	3	66.0	EMM149.2~*;EMM141.0	E2	NA	66	gki(8)	gtr(7)	murI(8)	mutS(8)	recP(9)	xpt(3)	yqiL(1)	44
IGAS-836	ERS24266373	ERR16763201	60-69	M	2022-Q2	2022	East	0.032	0.064	0.008	32	0.032	S	S	S	R	S	1	tet(M)	tetracycline	1775694	137368	40	1	106.0		E2	NA	106	gki(85)	gtr(2)	murI(14)	mutS(5)	recP(19)	xpt(58)	yqiL(58)	338
IGAS-837	ERS24266374	ERR16763202	60-69	M	2022-Q2	2022	West	0.032	0.064	0.008	0.125	0.032	S	S	S	S	S	1	None	Susceptible	1878807	155433	40	3	4.0	EMM236.3*;EMM156.0*	E1	NA	4	gki(5)	gtr(11)	murI(8)	mutS(5)	recP(15)	xpt(2)	yqiL(1)	39
IGAS-838	ERS24266375	ERR16763203	40-49	M	2022-Q2	2022	East	0.064	0.125	0.008	32	0.064	S	S	S	R	S	1	tet(M)	tetracycline	1817418	100119	33	1	106.0		E2	NA	106	gki(85)	gtr(2)	murI(14)	mutS(5)	recP(19)	xpt(58)	yqiL(58)	338
IGAS-839	ERS24266376	ERR16763204	30-39	M	2022-Q2	2022	East	0.125	0.064	0.016	0.25	0.125	S	S	S	S	S	1	None	Susceptible	1812963	114632	44	3	66.0	EMM149.2~*;EMM141.0	E2	NA	66	gki(8)	gtr(7)	murI(8)	mutS(8)	recP(9)	xpt(3)	yqiL(1)	44
IGAS-840	ERS24266377	ERR16763205	30-39	M	2022-Q2	2022	East	0.064	0.064	0.016	0.125	0.064	S	S	S	S	S	1	None	Susceptible	1812061	114632	53	3	66.0	EMM149.2~*;EMM141.0	E2	NA	66	gki(8)	gtr(7)	murI(8)	mutS(8)	recP(9)	xpt(3)	yqiL(1)	44
IGAS-841	ERS24266378	ERR16763206	70-79	F	2022-Q2	2022	East	0.064	0.125	0.016	0.25	0.064	S	S	S	S	S	1	None	Susceptible	1848314	88864	66	2	87.0	EMM159.0~*	E3	NA	87	gki(13)	gtr(3)	murI(10)	mutS(12)	recP(20)	xpt(2)	yqiL(3)	62
IGAS-842	ERS24266379	ERR16763207	70-79	M	2022-Q2	2022	East	0.064	0.125	0.016	0.25	0.064	S	S	S	S	S	1	None	Susceptible	1748856	109241	34	2	89.0	EMM203.4	E4	NA	89	gki(16)	gtr(2)	murI(8)	mutS(3)	recP(172)	xpt(13)	yqiL(3)	1317
IGAS-843	ERS24266380	ERR16763208	0-9	M	2022-Q2	2022	East	0.032	0.064	0.016	0.25	0.032	S	S	S	S	S	1	None	Susceptible	1876176	106142	52	3	4.19	EMM236.3*;EMM156.0*	E1	NA	4	gki(5)	gtr(11)	murI(8)	mutS(5)	recP(15)	xpt(2)	yqiL(1)	39
IGAS-844	ERS24266381	ERR16763209	30-39	F	2022-Q2	2022	West	0.064	0.064	0.008	0.25	0.032	S	S	S	S	S	1	None	Susceptible	1847201	77075	72	2	87.0	EMM159.0~*	E3	NA	87	gki(13)	gtr(3)	murI(10)	mutS(12)	recP(20)	xpt(2)	yqiL(3)	62
IGAS-845	ERS24266382	ERR16763210	10-19	F	2022-Q2	2022	East	0.064	0.125	0.016	0.25	0.032	S	S	S	S	S	1	None	Susceptible	1748666	115519	38	2	89.0	EMM203.4	E4	NA	89	gki(16)	gtr(2)	murI(8)	mutS(3)	recP(1)	xpt(13)	yqiL(3)	101
IGAS-846	ERS24266383	ERR16763211	80-89	F	2022-Q2	2022	West	0.064	0.125	0.016	0.25	0.064	S	S	S	S	S	1	None	Susceptible	1708905	155777	23	2	89.0	EMM203.4	E4	NA	89	gki(16)	gtr(2)	murI(8)	mutS(3)	recP(1)	xpt(13)	yqiL(3)	101
IGAS-847	ERS24266384	ERR16763212	50-59	M	2022-Q2	2022	East	0.064	0.125	0.008	0.25	0.064	S	S	S	S	S	1	None	Susceptible	1683965	162710	19	2	89.0	EMM203.4	E4	NA	89	gki(16)	gtr(2)	murI(8)	mutS(3)	recP(1)	xpt(13)	yqiL(3)	101
IGAS-848	ERS24266385	ERR16763213	0-9	M	2022-Q2	2022	West	0.064	0.125	0.016	0.25	0.064	S	S	S	S	S	1	None	Susceptible	1749627	155642	28	2	89.0	EMM203.4	E4	NA	89	gki(16)	gtr(2)	murI(8)	mutS(3)	recP(1)	xpt(13)	yqiL(3)	101
IGAS-849	ERS24266386	ERR16763214	10-19	F	2022-Q2	2022	East	>256	>256	0.008	16	0.032	R	R	S	R	S	1	erm(B), tet(M)	MLS, tetracycline	1884720	144763	41	2	11.0	EMM202.1*	E6	NA	11	gki(3)	gtr(4)	murI(6)	mutS(5)	recP(1)	xpt(5)	yqiL(0)	403
IGAS-850	ERS24266387	ERR16763215	80-89	M	2022-Q2	2022	East	0.064	0.125	0.016	16	0.064	S	S	S	R	S	1	tet(M)	tetracycline	1801356	288299	20	2	104.0	EMM149.0~*	E2	NA	104	gki(4)	gtr(2)	murI(2)	mutS(2)	recP(46)	xpt(3)	yqiL(4)	137
IGAS-851	ERS24266388	ERR16763216	30-39	F	2022-Q2	2022	East	0.064	0.125	0.016	16	0.032	S	S	S	R	S	1	tet(M)	tetracycline	1831840	133181	47	3	22.0	EMM149.3~*;EMM156.0*	E4	NA	22	gki(9)	gtr(8)	murI(1)	mutS(1)	recP(1)	xpt(3)	yqiL(4)	46
IGAS-852	ERS24266389	ERR16763217	70-79	F	2022-Q2	2022	East	0.064	0.125	0.016	16	0.032	S	S	S	R	S	1	tet(M)	tetracycline	1839634	133085	44	3	22.0	EMM149.3~*;EMM156.0*	E4	NA	22	gki(9)	gtr(8)	murI(1)	mutS(1)	recP(1)	xpt(3)	yqiL(4)	46
IGAS-853	ERS24266390	ERR16763218	0-9	F	2022-Q2	2022	Mid	0.032	0.064	0.008	0.125	0.032	S	S	S	S	S	1	None	Susceptible	1794937	203484	28	1	1.0		A-C3	M1UK	1	gki(4)	gtr(3)	murI(4)	mutS(4)	recP(4)	xpt(2)	yqiL(4)	28
IGAS-854	ERS24266391	ERR16763219	70-79	F	2022-Q2	2022	East	0.032	0.064	0.008	0.125	0.064	S	S	S	S	S	1	None	Susceptible	1700367	162712	21	2	89.0	EMM203.4	E4	NA	89	gki(16)	gtr(2)	murI(8)	mutS(3)	recP(1)	xpt(13)	yqiL(3)	101
IGAS-855	ERS24266392	ERR16763220	40-49	M	2022-Q2	2022	East	0.064	0.064	0.008	0.25	0.064	S	S	S	S	S	1	None	Susceptible	1776348	114632	43	3	66.0	EMM149.2~*;EMM141.0	E2	NA	66	gki(8)	gtr(7)	murI(8)	mutS(8)	recP(9)	xpt(3)	yqiL(1)	44
IGAS-856	ERS24266393	ERR16763221	0-9	M	2022-Q2	2022	East	0.064	0.064	0.016	0.125	0.032	S	S	S	S	S	1	None	Susceptible	1749741	116329	38	2	89.0	EMM203.4	E4	NA	89	gki(16)	gtr(2)	murI(8)	mutS(3)	recP(1)	xpt(13)	yqiL(3)	101
IGAS-857	ERS24266394	ERR16763222	70-79	M	2022-Q3	2022	East	>256	>256	0.008	16	0.016	R	R	S	R	S	1	erm(B), tet(M)	MLS, tetracycline	1881491	227355	37	2	11.0	EMM202.1*	E6	NA	11	gki(3)	gtr(4)	murI(6)	mutS(5)	recP(1)	xpt(5)	yqiL(0)	403
IGAS-858	ERS24266395	ERR16763223	40-49	M	2022-Q3	2022	West	0.016	0.064	0.004	0.125	0.032	S	S	S	S	S	1	None	Susceptible	1794759	203508	26	1	1.0		A-C3	M1UK	1	gki(4)	gtr(3)	murI(4)	mutS(4)	recP(4)	xpt(2)	yqiL(4)	28
IGAS-859	ERS24266396	ERR16763224	0-9	M	2022-Q3	2022	Mid	0.25	0.125	0.008	0.25	0.064	S	S	S	S	S	1	None	Susceptible	1875607	106153	46	2	4.19	EMM156.0*	E1	NA	4	gki(5)	gtr(11)	murI(8)	mutS(5)	recP(15)	xpt(2)	yqiL(1)	39
IGAS-860	ERS24266397	ERR16763225	40-49	M	2022-Q3	2022	Mid	>256	>256	0.008	16	0.064	R	R	S	R	S	1	aph(3')-III, erm(B), tet(M)	aminoglycosides, MLS, tetracycline	1850082	243380	23	1	11.0		E6	NA	11	gki(3)	gtr(4)	murI(6)	mutS(5)	recP(1)	xpt(5)	yqiL(0)	403
IGAS-861	ERS24266398	ERR16763226	0-9	M	2022-Q3	2022	Mid	0.064	0.125	0.016	0.5	0.064	S	S	S	S	S	1	None	Susceptible	1796198	203497	23	1	1.0		A-C3	M1UK	1	gki(4)	gtr(3)	murI(4)	mutS(4)	recP(4)	xpt(2)	yqiL(4)	28
IGAS-862	ERS24266399	ERR16763227	30-39	M	2022-Q3	2022	East	0.064	0.125	0.016	0.5	0.064	S	S	S	S	S	1	None	Susceptible	1790093	98459	41	1	12.37		A-C4	NA	12	gki(5)	gtr(2)	murI(2)	mutS(82)	recP(6)	xpt(2)	yqiL(2)	242
IGAS-863	ERS24266400	ERR16763228	80-89	F	2022-Q3	2022	West	0.064	0.125	0.016	0.25	0.125	S	S	S	S	S	1	None	Susceptible	1829541	155848	50	1	12.0		A-C4	NA	12	gki(5)	gtr(2)	murI(2)	mutS(6)	recP(6)	xpt(2)	yqiL(2)	36
IGAS-864	ERS24266401	ERR16763229	70-79	M	2022-Q3	2022	East	0.064	0.125	0.016	0.25	0.064	S	S	S	S	S	1	None	Susceptible	1795518	203472	27	1	1.0		A-C3	M1UK	1	gki(4)	gtr(3)	murI(4)	mutS(4)	recP(4)	xpt(2)	yqiL(4)	28
IGAS-865	ERS24266402	ERR16763230	80-89	F	2022-Q3	2022	East	0.064	0.125	0.016	0.25	0.064	S	S	S	S	S	1	None	Susceptible	1801939	162711	24	2	89.0	EMM203.4	E4	NA	89	gki(16)	gtr(2)	murI(8)	mutS(3)	recP(1)	xpt(13)	yqiL(3)	101
IGAS-866	ERS24266403	ERR16763231	80-89	M	2022-Q3	2022	East	0.032	0.064	0.008	0.25	0.064	S	S	S	S	S	1	None	Susceptible	1747579	137332	27	2	168.0	EMM203.4~	E2	NA	168	gki(51)	gtr(6)	murI(14)	mutS(26)	recP(43)	xpt(35)	yqiL(31)	1140
IGAS-867	ERS24266404	ERR16763232	30-39	M	2022-Q3	2022	West	0.064	0.125	0.016	0.25	0.032	S	S	S	S	S	1	None	Susceptible	1885808	103148	52	3	73.0	EMM141.1;EMM149.2*	E4	NA	73	gki(43)	gtr(2)	murI(2)	mutS(47)	recP(1)	xpt(3)	yqiL(4)	331
IGAS-868	ERS24266405	ERR16763233	30-39	M	2022-Q3	2022	East	0.032	0.064	0.016	2	0.016	S	S	S	R	S	1	tet(M)	tetracycline	1845890	162823	21	3	68.3	EMM159.0~*;EMM141.1~	E2	NA	68	gki(11)	gtr(9)	murI(1)	mutS(7)	recP(2)	xpt(8)	yqiL(3)	247
IGAS-869	ERS24266406	ERR16763234	50-59	M	2022-Q3	2022	Mid	0.032	0.064	0.016	0.125	0.016	S	S	S	S	S	1	None	Susceptible	1895810	213459	37	1	28.0		E4	NA	28	gki(11)	gtr(6)	murI(14)	mutS(5)	recP(9)	xpt(17)	yqiL(19)	52
IGAS-870	ERS24266407	ERR16763235	20-29	F	2022-Q3	2022	West	0.125	1	0.008	16	0.032	S	R	S	R	S	1	erm(B), tet(M)	MLS, tetracycline	1944616	231473	38	1	66.1		E2	NA	66	gki(29)	gtr(32)	murI(2)	mutS(5)	recP(48)	xpt(5)	yqiL(4)	184
IGAS-871	ERS24266408	ERR16763236	70-79	F	2022-Q3	2022	East	0.032	0.064	0.008	16	0.032	S	S	S	R	S	1	tet(M)	tetracycline	1842285	183442	28	2	169.5	EMM164.2~*	E4	NA	169	gki(11)	gtr(6)	murI(22)	mutS(7)	recP(9)	xpt(2)	yqiL(17)	53
IGAS-872	ERS24266409	ERR16763237	10-19	M	2022-Q3	2022	East	0.064	0.125	0.016	32	0.032	S	S	S	R	S	1	None	Susceptible	1796028	203472	27	1	1.0		A-C3	M1UK	1	gki(4)	gtr(3)	murI(4)	mutS(4)	recP(4)	xpt(2)	yqiL(4)	28
IGAS-873	ERS24266410	ERR16763238	10-19	M	2022-Q3	2022	East	0.064	0.125	0.016	0.25	0.064	S	S	S	S	S	1	None	Susceptible	1850821	110576	71	3	73.0	EMM149.2*;EMM141.1	E4	NA	73	gki(43)	gtr(2)	murI(2)	mutS(47)	recP(1)	xpt(3)	yqiL(4)	331
IGAS-874	ERS24266411	ERR16763239	50-59	F	2022-Q3	2022	Mid	0.032	0.064	0.016	0.5	0.064	S	S	S	S	S	1	None	Susceptible	1781467	105259	37	1	102.3		E4	NA	102	gki(13)	gtr(2)	murI(14)	mutS(1)	recP(9)	xpt(3)	yqiL(1)	60
IGAS-875	ERS24266412	ERR16763240	20-29	M	2022-Q3	2022	South	0.064	0.125	0.016	32	0.125	S	S	S	R	S	1	tet(M)	tetracycline	1813102	130297	33	2	75.0	EMM170.0*	E6	NA	75	gki(5)	gtr(2)	murI(147)	mutS(6)	recP(6)	xpt(2)	yqiL(2)	1344
IGAS-876	ERS24266413	ERR16763241	30-39	F	2022-Q3	2022	East	0.125	0.125	0.016	0.5	0.064	S	S	S	S	S	1	None	Susceptible	1838994	129540	52	3	81.0	EMM164.3*;EMM156.1~*	E6	NA	81	gki(38)	gtr(2)	murI(2)	mutS(23)	recP(39)	xpt(2)	yqiL(1)	624
IGAS-877	ERS24266414	ERR16763242	50-59	F	2022-Q3	2022	East	0.064	0.125	0.016	32	1	S	S	S	R	S	1	tet(M)	tetracycline	1795738	109453	28	2	183.1	EMM149.0*	E3	NA	183	gki(4)	gtr(28)	murI(3)	mutS(20)	recP(5)	xpt(3)	yqiL(3)	622
IGAS-878	ERS24266415	ERR16763243	80-89	F	2022-Q3	2022	East	0.064	0.125	0.016	0.25	0.064	S	S	S	S	S	1	None	Susceptible	1748144	249514	20	2	77.0	EMM159.0*	E4	NA	77	gki(13)	gtr(6)	murI(2)	mutS(3)	recP(23)	xpt(3)	yqiL(11)	63
IGAS-879	ERS24266416	ERR16763244	0-9	M	2022-Q3	2022	West	0.032	0.064	0.016	0.25	0.064	S	S	S	S	S	1	None	Susceptible	1782568	155647	26	2	89.0	EMM203.4	E4	NA	89	gki(16)	gtr(2)	murI(8)	mutS(3)	recP(1)	xpt(13)	yqiL(3)	101
IGAS-880	ERS24266417	ERR16763245	70-79	M	2022-Q3	2022	East	0.064	0.125	0.016	0.25	0.064	S	S	S	S	S	1	None	Susceptible	1751146	151899	33	2	89.0	EMM203.4	E4	NA	89	gki(16)	gtr(2)	murI(8)	mutS(3)	recP(1)	xpt(13)	yqiL(3)	101
IGAS-881	ERS24266418	ERR16763246	60-69	M	2022-Q3	2022	West	0.032	0.064	0.016	0.25	0.032	S	S	S	S	S	1	None	Susceptible	1796280	180074	36	3	54.1	EMM156.1~*;EMM166.2	D1	NA	54	gki(2)	gtr(2)	murI(13)	mutS(13)	recP(2)	xpt(14)	yqiL(2)	1234
IGAS-882	ERS24266419	ERR16763247	80-89	F	2022-Q3	2022	East	0.064	0.125	0.016	0.25	0.064	S	S	S	S	S	1	None	Susceptible	1749349	112110	29	2	89.0	EMM203.4	E4	NA	89	gki(16)	gtr(2)	murI(8)	mutS(3)	recP(172)	xpt(13)	yqiL(3)	1317
IGAS-883	ERS24266420	ERR16763248	40-49	F	2022-Q3	2022	West	0.032	0.064	0.016	0.125	0.032	S	S	S	S	S	1	None	Susceptible	1880180	106234	45	3	4.0	EMM236.3*;EMM156.0*	E1	NA	4	gki(5)	gtr(11)	murI(8)	mutS(5)	recP(15)	xpt(2)	yqiL(1)	39
IGAS-884	ERS24266421	ERR16763249	60-69	M	2022-Q3	2022	West	0.064	4	0.016	32	0.032	S	R	S	R	S	1	aph(3')-III, erm(A), tet(M)	aminoglycosides, MLS, tetracycline	1868254	111057	48	2	77.4	EMM149.2~*	E4	NA	77	gki(4)	gtr(31)	murI(2)	mutS(31)	recP(2)	xpt(8)	yqiL(7)	133
IGAS-885	ERS24266422	ERR16763250	70-79	F	2022-Q4	2022	East	0.064	0.125	0.016	0.5	0.064	S	S	S	S	S	1	None	Susceptible	1834928	106935	43	2	4.0	EMM156.0*	E1	NA	4	gki(5)	gtr(11)	murI(8)	mutS(5)	recP(15)	xpt(2)	yqiL(1)	39
IGAS-886	ERS24266423	ERR16763251	30-39	M	2022-Q3	2022	North	0.064	0.064	0.016	32	0.064	S	S	S	R	S	1	tet(M)	tetracycline	1789587	138244	33	2	49.2	EMM236.2~*	E3	NA	49	gki(4)	gtr(6)	murI(2)	mutS(54)	recP(21)	xpt(7)	yqiL(1)	371
IGAS-887	ERS24266424	ERR16763252	90-	F	2022-Q4	2022	East	0.064	0.064	0.016	0.25	0.064	S	S	S	S	S	1	None	Susceptible	1751251	151900	34	2	89.0	EMM203.4	E4	NA	89	gki(16)	gtr(2)	murI(8)	mutS(3)	recP(1)	xpt(13)	yqiL(3)	101
IGAS-888	ERS24266425	ERR16763253	0-9	M	2022-Q4	2022	West	0.064	0.125	0.016	0.25	0.064	S	S	S	S	S	1	None	Susceptible	1790459	147513	39	1	12.37		A-C4	NA	12	gki(5)	gtr(2)	murI(2)	mutS(82)	recP(6)	xpt(2)	yqiL(2)	242
IGAS-889	ERS24266426	ERR16763254	80-89	M	2022-Q4	2022	West	0.064	0.125	0.016	0.25	0.064	S	S	S	S	S	1	None	Susceptible	1795299	203471	28	1	1.0		A-C3	M1UK	1	gki(4)	gtr(3)	murI(4)	mutS(4)	recP(4)	xpt(2)	yqiL(4)	28
IGAS-890	ERS24266427	ERR16763255	80-89	M	2022-Q4	2022	Mid	0.064	0.125	0.016	0.5	0.064	S	S	S	S	S	1	None	Susceptible	1795792	203497	26	1	1.0		A-C3	M1UK	1	gki(4)	gtr(3)	murI(4)	mutS(4)	recP(4)	xpt(2)	yqiL(4)	28
IGAS-891	ERS24266428	ERR16763256	80-89	F	2022-Q4	2022	North	0.064	0.125	0.016	0.25	0.032	S	S	S	S	S	1	None	Susceptible	1888226	209838	34	1	28.0		E4	NA	28	gki(11)	gtr(6)	murI(14)	mutS(5)	recP(9)	xpt(17)	yqiL(19)	52
IGAS-892	ERS24266429	ERR16763257	50-59	M	2022-Q4	2022	North	0.064	0.125	0.016	0.5	0.064	S	S	S	S	S	1	None	Susceptible	1789856	98315	43	1	12.37		A-C4	NA	12	gki(5)	gtr(2)	murI(2)	mutS(82)	recP(6)	xpt(2)	yqiL(2)	242
IGAS-893	ERS24266430	ERR16763258	0-9	F	2022-Q4	2022	East	0.064	0.125	0.016	0.25	0.064	S	S	S	S	S	1	None	Susceptible	1795562	203459	26	1	1.0		A-C3	M1UK	1	gki(4)	gtr(3)	murI(4)	mutS(4)	recP(4)	xpt(2)	yqiL(4)	28
IGAS-894	ERS24266431	ERR16763259	90-	F	2022-Q4	2022	West	0.032	0.064	0.016	0.25	0.032	S	S	S	S	S	1	None	Susceptible	1815745	142073	44	2	4.0	EMM156.0*	E1	NA	4	gki(5)	gtr(11)	murI(8)	mutS(5)	recP(15)	xpt(2)	yqiL(1)	39
IGAS-895	ERS24266432	ERR16763260	30-39	M	2022-Q4	2022	West	0.064	0.125	0.016	0.5	0.125	S	S	S	S	S	1	None	Susceptible	1829454	155849	51	1	12.0		A-C4	NA	12	gki(5)	gtr(2)	murI(2)	mutS(6)	recP(6)	xpt(2)	yqiL(2)	36
IGAS-896	ERS24266433	ERR16763261	0-9	M	2022-Q4	2022	East	0.064	0.125	0.016	0.25	0.064	S	S	S	S	S	1	None	Susceptible	1790654	147826	40	1	12.0		A-C4	NA	12	gki(5)	gtr(2)	murI(2)	mutS(82)	recP(6)	xpt(2)	yqiL(2)	242
IGAS-897	ERS24266434	ERR16763262	70-79	F	2022-Q4	2022	East	0.064	0.064	0.016	0.5	0.064	S	S	S	S	S	1	None	Susceptible	1777962	156379	33	2	4.0	EMM156.0*	E1	NA	4	gki(5)	gtr(11)	murI(8)	mutS(5)	recP(15)	xpt(2)	yqiL(1)	39
IGAS-898	ERS24266435	ERR16763263	70-79	M	2022-Q4	2022	East	0.064	0.125	0.008	0.25	0.064	S	S	S	S	S	1	None	Susceptible	1796049	203460	28	1	1.0		A-C3	M1UK	1	gki(4)	gtr(3)	murI(4)	mutS(4)	recP(4)	xpt(2)	yqiL(4)	28
IGAS-899	ERS24266436	ERR16763264	70-79	M	2022-Q4	2022	East	0.064	0.125	0.016	64	0.032	S	S	S	R	S	1	tet(M)	tetracycline	1843337	142561	42	1	106.0		E2	NA	106	gki(85)	gtr(2)	murI(14)	mutS(5)	recP(19)	xpt(58)	yqiL(58)	338
IGAS-900	ERS24266437	ERR16763265	0-9	F	2022-Q4	2022	East	0.125	0.25	0.016	0.25	0.064	S	S	S	S	S	1	None	Susceptible	1795844	203459	27	1	1.0		A-C3	M1UK	1	gki(4)	gtr(3)	murI(4)	mutS(4)	recP(4)	xpt(2)	yqiL(4)	28
IGAS-901	ERS24266438	ERR16763266	0-9	F	2022-Q4	2022	West	0.032	0.064	0.016	0.25	0.032	S	S	S	S	S	1	None	Susceptible	1796033	203471	27	1	1.0		A-C3	M1UK	1	gki(4)	gtr(3)	murI(4)	mutS(4)	recP(4)	xpt(2)	yqiL(4)	28
IGAS-902	ERS24266439	ERR16763267	20-29	F	2022-Q4	2022	East	0.064	0.125	0.016	0.25	0.064	S	S	S	S	S	1	None	Susceptible	1795257	203459	28	1	1.0		A-C3	M1UK	1	gki(4)	gtr(3)	murI(4)	mutS(4)	recP(4)	xpt(2)	yqiL(4)	28
IGAS-903	ERS24266440	ERR16763268	90-	F	2022-Q4	2022	West	0.064	0.125	0.016	0.125	0.064	S	S	S	S	S	1	None	Susceptible	1709513	155625	23	2	89.0	EMM203.4	E4	NA	89	gki(16)	gtr(2)	murI(8)	mutS(3)	recP(1)	xpt(13)	yqiL(3)	101
IGAS-904	ERS24266441	ERR16763269	40-49	M	2022-Q4	2022	West	0.064	0.064	0.016	0.125	0.032	S	S	S	S	S	1	None	Susceptible	1846107	88863	65	2	87.0	EMM159.0~*	E3	NA	87	gki(13)	gtr(3)	murI(10)	mutS(12)	recP(20)	xpt(2)	yqiL(3)	62
IGAS-905	ERS24266442	ERR16763270	60-69	M	2022-Q4	2022	East	0.064	0.064	0.016	0.25	0.032	S	S	S	S	S	1	None	Susceptible	1834954	118421	36	1	1.0		A-C3	M1glob	1	gki(4)	gtr(3)	murI(4)	mutS(4)	recP(4)	xpt(2)	yqiL(4)	28
IGAS-906	ERS24266443	ERR16763271	80-89	M	2022-Q4	2022	West	0.064	0.064	0.016	0.125	0.016	S	S	S	S	S	1	None	Susceptible	1724787	155839	23	2	89.0	EMM203.4	E4	NA	89	gki(16)	gtr(160)	murI(8)	mutS(3)	recP(1)	xpt(13)	yqiL(3)	1277
IGAS-907	ERS24266444	ERR16763272	0-9	F	2022-Q4	2022	West	0.064	0.125	0.016	0.25	0.125	S	S	S	S	S	1	None	Susceptible	1790748	93798	42	1	12.37		A-C4	NA	12	gki(5)	gtr(2)	murI(2)	mutS(6)	recP(6)	xpt(2)	yqiL(2)	36
IGAS-908	ERS24266445	ERR16763273	50-59	F	2022-Q4	2022	West	0.032	0.064	0.016	0.125	0.032	S	S	S	S	S	1	None	Susceptible	1883769	97832	70	2	87.0	EMM159.0~*	E3	NA	87	gki(13)	gtr(3)	murI(10)	mutS(12)	recP(20)	xpt(2)	yqiL(3)	62
IGAS-909	ERS24266446	ERR16763274	0-9	F	2022-Q4	2022	East	0.064	0.125	0.016	0.25	0.032	S	S	S	S	S	1	None	Susceptible	1796244	203508	26	1	1.0		A-C3	M1UK	1	gki(4)	gtr(3)	murI(4)	mutS(4)	recP(4)	xpt(2)	yqiL(4)	28
IGAS-910	ERS24266447	ERR16763275	30-39	F	2022-Q4	2022	East	0.064	0.064	0.016	0.125	0.064	S	S	S	S	S	1	None	Susceptible	1790334	93781	42	1	12.0		A-C4	NA	12	gki(5)	gtr(2)	murI(2)	mutS(6)	recP(6)	xpt(2)	yqiL(2)	36
IGAS-911	ERS24266448	ERR16763276	0-9	M	2022-Q4	2022	West	0.064	0.125	0.016	0.125	0.064	S	S	S	S	S	1	None	Susceptible	1859003	101108	41	1	12.0		A-C4	NA	12	gki(5)	gtr(2)	murI(2)	mutS(6)	recP(6)	xpt(2)	yqiL(2)	36
IGAS-912	ERS24266449	ERR16763277	30-39	F	2022-Q4	2022	West	0.032	0.064	0.008	0.125	0.032	S	S	S	S	S	1	None	Susceptible	1709904	144670	23	2	89.0	EMM203.4	E4	NA	89	gki(16)	gtr(2)	murI(8)	mutS(3)	recP(1)	xpt(13)	yqiL(3)	101
IGAS-913	ERS24266450	ERR16763278	80-89	M	2022-Q4	2022	West	0.064	0.125	0.016	0.125	0.064	S	S	S	S	S	1	None	Susceptible	1795882	203508	27	1	1.0		A-C3	M1glob	1	gki(4)	gtr(3)	murI(4)	mutS(4)	recP(4)	xpt(2)	yqiL(4)	28
IGAS-914	ERS24266451	ERR16763279	60-69	F	2022-Q4	2022	West	0.032	0.064	0.016	0.125	0.032	S	S	S	S	S	1	None	Susceptible	1844244	162768	36	3	4.0	EMM156.0*;EMM236.3*	E1	NA	4	gki(5)	gtr(11)	murI(8)	mutS(5)	recP(15)	xpt(2)	yqiL(1)	39
IGAS-915	ERS24266452	ERR16763280	0-9	M	2022-Q4	2022	East	0.064	0.125	0.016	0.25	0.064	S	S	S	S	S	1	None	Susceptible	1790551	147826	41	1	12.0		A-C4	NA	12	gki(5)	gtr(2)	murI(2)	mutS(6)	recP(6)	xpt(2)	yqiL(2)	36
IGAS-916	ERS24266453	ERR16763281	40-49	F	2022-Q4	2022	East	0.032	0.064	0.008	0.125	0.032	S	S	S	S	S	1	None	Susceptible	1813071	162663	34	2	75.0	EMM170.0*	E6	NA	75	gki(11)	gtr(2)	murI(1)	mutS(3)	recP(50)	xpt(8)	yqiL(7)	150
IGAS-917	ERS24266454	ERR16763282	0-9	M	2022-Q4	2022	West	0.064	0.125	0.016	0.25	0.064	S	S	S	S	S	1	None	Susceptible	1858555	101108	43	1	12.0		A-C4	NA	12	gki(5)	gtr(2)	murI(2)	mutS(6)	recP(6)	xpt(2)	yqiL(2)	36
IGAS-918	ERS24266455	ERR16763283	70-79	M	2022-Q4	2022	East	0.032	0.064	0.016	0.125	0.032	S	S	S	S	S	1	None	Susceptible	1777812	156379	33	2	4.0	EMM156.0*	E1	NA	4	gki(5)	gtr(11)	murI(8)	mutS(5)	recP(15)	xpt(2)	yqiL(1)	39
IGAS-919	ERS24266456	ERR16763284	70-79	M	2022-Q4	2022	East	0.064	0.064	0.008	0.125	0.032	S	S	S	S	S	1	None	Susceptible	1815736	207211	32	1	28.0		E4	NA	28	gki(11)	gtr(77)	murI(14)	mutS(5)	recP(9)	xpt(17)	yqiL(19)	458
IGAS-920	ERS24266457	ERR16763285	50-59	F	2022-Q4	2022	East	0.064	0.064	0.008	0.25	0.064	S	S	S	S	S	1	None	Susceptible	1795609	118422	28	1	1.0		A-C3	M1glob	1	gki(4)	gtr(3)	murI(4)	mutS(4)	recP(4)	xpt(2)	yqiL(4)	28
IGAS-921	ERS24266458	ERR16763286	50-59	M	2022-Q4	2022	East	0.064	0.125	0.016	0.25	0.064	S	S	S	S	S	1	None	Susceptible	1716193	175966	19	2	89.0	EMM203.4	E4	NA	89	gki(16)	gtr(2)	murI(1)	mutS(3)	recP(1)	xpt(13)	yqiL(3)	1285
IGAS-922	ERS24266459	ERR16763287	50-59	F	2022-Q4	2022	East	0.064	0.064	0.016	0.125	0.032	S	S	S	S	S	1	None	Susceptible	1750640	178048	25	2	89.0	EMM203.4	E4	NA	89	gki(16)	gtr(2)	murI(8)	mutS(3)	recP(1)	xpt(13)	yqiL(3)	101
IGAS-923	ERS24266460	ERR16763288	70-79	M	2022-Q4	2022	East	>256	>256	0.016	64	0.032	R	R	S	R	S	1	aph(3')-III, erm(B), tet(M)	aminoglycosides, MLS, tetracycline	1893394	103951	57	2	81.0	EMM156.1~*	E6	NA	81	gki(38)	gtr(2)	murI(2)	mutS(23)	recP(121)	xpt(2)	yqiL(1)	837
IGAS-924	ERS24266461	ERR16763289	30-39	F	2022-Q4	2022	East	0.032	0.064	0.016	0.125	0.032	S	S	S	S	S	1	None	Susceptible	1777746	162754	33	2	4.0	EMM156.0*	E1	NA	4	gki(5)	gtr(11)	murI(8)	mutS(5)	recP(15)	xpt(2)	yqiL(1)	39
IGAS-925	ERS24266462	ERR16763290	40-49	M	2022-Q4	2022	East	0.064	0.125	0.016	0.125	0.032	S	S	S	S	S	1	None	Susceptible	1783271	130312	41	1	12.0		A-C4	NA	12	gki(5)	gtr(2)	murI(2)	mutS(6)	recP(6)	xpt(2)	yqiL(2)	36
IGAS-926	ERS24266463	ERR16763291	40-49	F	2022-Q4	2022	East	>256	>256	0.008	16	0.032	R	R	S	R	S	1	erm(B), tet(M)	MLS, tetracycline	1848668	243344	23	2	11.1	EMM202.1*	E6	NA	11	gki(3)	gtr(4)	murI(6)	mutS(5)	recP(1)	xpt(5)	yqiL(0)	403
IGAS-927	ERS24266464	ERR16763292	30-39	F	2022-Q4	2022	West	0.032	4	0.016	4	0.032	S	R	S	R	S	1	erm(A), tet(T)	MLS, tetracycline	1866821	159122	35	3	73.0	EMM149.2*;EMM141.1	E4	NA	73	gki(43)	gtr(2)	murI(2)	mutS(47)	recP(1)	xpt(3)	yqiL(4)	331
IGAS-928	ERS24266465	ERR16763293	30-39	M	2022-Q4	2022	East	0.032	0.064	0.016	0.064	0.032	S	S	S	S	S	1	None	Susceptible	1710195	155710	22	2	89.0	EMM203.4	E4	NA	89	gki(16)	gtr(2)	murI(8)	mutS(3)	recP(1)	xpt(13)	yqiL(3)	101
IGAS-929	ERS24266466	ERR16763294	60-69	M	2022-Q4	2022	West	0.064	0.064	0.032	0.125	0.064	S	S	S	S	S	1	None	Susceptible	1831186	154190	44	1	12.0		A-C4	NA	12	gki(5)	gtr(2)	murI(2)	mutS(6)	recP(6)	xpt(2)	yqiL(2)	36
IGAS-930	ERS24266467	ERR16763295	80-89	M	2022-Q4	2022	East	0.032	0.064	0.016	0.125	0.064	S	S	S	S	S	1	None	Susceptible	1830907	154204	44	1	12.0		A-C4	NA	12	gki(5)	gtr(2)	murI(2)	mutS(6)	recP(6)	xpt(2)	yqiL(2)	36
IGAS-931	ERS24266468	ERR16763296	40-49	M	2022-Q4	2022	East	0.064	0.064	0.016	0.25	0.032	S	S	S	S	S	1	None	Susceptible	1834976	118421	34	1	1.0		A-C3	M1glob	1	gki(4)	gtr(3)	murI(4)	mutS(4)	recP(4)	xpt(2)	yqiL(4)	28
IGAS-932	ERS24266469	ERR16763297	0-9	M	2022-Q4	2022	West	0.032	16	0.016	0.125	0.064	S	R	S	S	S	1	mef(A), msr(D)	macrolides	1843626	176621	38	1	12.0		A-C4	NA	12	gki(5)	gtr(2)	murI(2)	mutS(82)	recP(6)	xpt(2)	yqiL(2)	242
IGAS-933	ERS24266470	ERR16763298	0-9	F	2022-Q4	2022	West	0.064	0.125	0.016	0.25	0.064	S	S	S	S	S	1	None	Susceptible	1787840	147825	39	1	12.1		A-C4	NA	12	gki(5)	gtr(2)	murI(2)	mutS(6)	recP(6)	xpt(2)	yqiL(2)	36
IGAS-934	ERS24266471	ERR16763299	30-39	M	2022-Q4	2022	East	0.032	0.125	0.016	0.125	0.064	S	S	S	S	S	1	None	Susceptible	1790216	147826	40	1	12.0		A-C4	NA	12	gki(5)	gtr(2)	murI(2)	mutS(6)	recP(6)	xpt(2)	yqiL(2)	36
IGAS-935	ERS24266472	ERR16763300	60-69	M	2022-Q4	2022	East	0.032	0.064	0.016	0.25	0.032	S	S	S	S	S	1	None	Susceptible	1835499	122877	33	1	1.0		A-C3	M1glob	1	gki(4)	gtr(3)	murI(4)	mutS(4)	recP(4)	xpt(2)	yqiL(4)	28
IGAS-936	ERS24266473	ERR16763301	70-79	F	2022-Q4	2022	Mid	0.064	0.125	0.016	0.25	0.064	S	S	S	S	S	1	None	Susceptible	1796012	203508	26	1	1.3		A-C3	M1UK	1	gki(4)	gtr(3)	murI(4)	mutS(4)	recP(4)	xpt(2)	yqiL(4)	28
IGAS-937	ERS24266474	ERR16763302	40-49	F	2022-Q4	2022	Mid	0.064	0.125	0.016	0.25	0.064	S	S	S	S	S	1	None	Susceptible	1796033	118422	29	1	1.0		A-C3	M1UK	1	gki(4)	gtr(3)	murI(4)	mutS(4)	recP(4)	xpt(2)	yqiL(4)	28
IGAS-938	ERS24266475	ERR16763303	80-89	F	2022-Q4	2022	West	0.064	0.064	0.016	0.125	0.032	S	S	S	S	S	1	None	Susceptible	1817625	162704	42	2	4.0	EMM156.0*	E1	NA	4	gki(5)	gtr(11)	murI(8)	mutS(5)	recP(15)	xpt(2)	yqiL(1)	39
IGAS-939	ERS24266476	ERR16763304	50-59	F	2022-Q4	2022	West	0.032	0.125	0.016	0.125	0.064	S	S	S	S	S	1	None	Susceptible	1790469	147558	41	1	12.0		A-C4	NA	12	gki(5)	gtr(2)	murI(2)	mutS(6)	recP(6)	xpt(2)	yqiL(2)	36
IGAS-940	ERS24266477	ERR16763305	50-59	F	2022-Q4	2022	Mid	0.064	0.125	0.016	0.25	0.064	S	S	S	S	S	1	None	Susceptible	1795687	203461	26	1	1.0		A-C3	M1UK	1	gki(4)	gtr(3)	murI(4)	mutS(4)	recP(4)	xpt(2)	yqiL(4)	28
IGAS-941	ERS24266478	ERR16763306	0-9	M	2022-Q4	2022	West	0.032	0.125	0.016	0.125	0.064	S	S	S	S	S	1	None	Susceptible	1789161	155844	44	1	12.0		A-C4	NA	12	gki(5)	gtr(2)	murI(2)	mutS(6)	recP(6)	xpt(2)	yqiL(2)	36
IGAS-942	ERS24266479	ERR16763307	40-49	M	2022-Q4	2022	West	0.064	0.125	0.016	0.125	0.064	S	S	S	S	S	1	None	Susceptible	1829435	155848	47	1	12.0		A-C4	NA	12	gki(5)	gtr(2)	murI(2)	mutS(6)	recP(6)	xpt(2)	yqiL(2)	36
IGAS-943	ERS24266480	ERR16763308	70-79	F	2022-Q4	2022	East	0.032	0.064	0.016	0.125	0.064	S	S	S	S	S	1	None	Susceptible	1807101	106934	41	2	4.0	EMM156.0~*	E1	NA	4	gki(5)	gtr(11)	murI(8)	mutS(5)	recP(15)	xpt(2)	yqiL(1)	39
IGAS-944	ERS24266481	ERR16763309	70-79	F	2022-Q4	2022	East	0.064	0.125	0.016	0.25	0.064	S	S	S	S	S	1	None	Susceptible	1786880	147760	55	1	12.37		A-C4	NA	12	gki(5)	gtr(2)	murI(2)	mutS(82)	recP(6)	xpt(2)	yqiL(2)	242
IGAS-945	ERS24266482	ERR16763310	40-49	M	2022-Q4	2022	West	0.064	0.125	0.016	0.25	0.064	S	S	S	S	S	1	None	Susceptible	1790604	147825	39	1	12.1		A-C4	NA	12	gki(5)	gtr(2)	murI(2)	mutS(6)	recP(6)	xpt(2)	yqiL(2)	36
IGAS-946	ERS24266483	ERR16763311	0-9	F	2022-Q4	2022	East	0.064	0.125	0.016	0.125	0.064	S	S	S	S	S	1	None	Susceptible	1829655	154188	56	1	12.0		A-C4	NA	12	gki(5)	gtr(2)	murI(2)	mutS(6)	recP(6)	xpt(2)	yqiL(2)	36
IGAS-947	ERS24266484	ERR16763312	40-49	M	2022-Q4	2022	Mid	0.064	0.125	0.016	0.25	0.064	S	S	S	S	S	1	None	Susceptible	1795706	203495	26	1	1.0		A-C3	M1UK	1	gki(4)	gtr(3)	murI(4)	mutS(4)	recP(4)	xpt(2)	yqiL(4)	28
IGAS-948	ERS24266485	ERR16763313	60-69	F	2022-Q4	2022	East	0.064	0.125	0.016	0.125	0.064	S	S	S	S	S	1	None	Susceptible	1795411	203472	27	1	1.0		A-C3	M1UK	1	gki(4)	gtr(3)	murI(4)	mutS(4)	recP(4)	xpt(2)	yqiL(4)	28
IGAS-949	ERS24266486	ERR16763314	40-49	F	2022-Q4	2022	East	0.064	0.125	0.016	0.25	0.032	S	S	S	S	S	1	None	Susceptible	1851232	197052	56	2	73.0	EMM141.1~	E4	NA	73	gki(43)	gtr(2)	murI(2)	mutS(47)	recP(1)	xpt(3)	yqiL(4)	331
IGAS-950	ERS24266487	ERR16763315	80-89	M	2022-Q4	2023	West	0.064	0.125	0.016	0.125	0.064	S	S	S	S	S	1	None	Susceptible	1795165	203460	26	1	1.0		A-C3	M1UK	1	gki(4)	gtr(~3)	murI(4)	mutS(4)	recP(4)	xpt(2)	yqiL(4)	1357
IGAS-951	ERS24266488	ERR16763316	70-79	F	2022-Q4	2023	East	0.064	0.125	0.016	0.25	0.064	S	S	S	S	S	1	None	Susceptible	1795838	203472	27	1	1.0		A-C3	M1UK	1	gki(4)	gtr(3)	murI(4)	mutS(4)	recP(4)	xpt(2)	yqiL(4)	28
IGAS-952	ERS24266489	ERR16763317	0-9	F	2022-Q4	2023	East	0.064	0.125	0.016	0.125	0.032	S	S	S	S	S	1	None	Susceptible	1834877	93858	33	1	1.0		A-C3	M1glob	1	gki(4)	gtr(3)	murI(4)	mutS(4)	recP(4)	xpt(2)	yqiL(4)	28
IGAS-953	ERS24266490	ERR16763318	50-59	F	2022-Q4	2023	East	0.125	0.25	0.016	0.25	0.125	S	S	S	S	S	1	None	Susceptible	1790090	147814	39	1	12.0		A-C4	NA	12	gki(5)	gtr(2)	murI(2)	mutS(6)	recP(6)	xpt(2)	yqiL(2)	36
IGAS-954	ERS24266491	ERR16763319	70-79	F	2022-Q4	2023	East	0.125	0.25	0.016	0.25	0.032	S	S	S	S	S	1	None	Susceptible	1879895	295176	21	2	2.0	EMM149.2*	E4	NA	2	gki(11)	gtr(9)	murI(1)	mutS(9)	recP(2)	xpt(3)	yqiL(4)	55
IGAS-955	ERS24266492	ERR16763320	50-59	F	2022-Q4	2023	East	0.125	0.25	0.016	0.25	0.064	S	S	S	S	S	1	None	Susceptible	1790734	147826	40	1	12.0		A-C4	NA	12	gki(5)	gtr(2)	murI(2)	mutS(82)	recP(6)	xpt(2)	yqiL(2)	242
IGAS-956	ERS24266493	ERR16763321	40-49	M	2022-Q4	2023	East	0.064	0.125	0.016	0.125	0.064	S	S	S	S	S	1	None	Susceptible	1795418	203472	27	1	1.0		A-C3	M1UK	1	gki(4)	gtr(3)	murI(4)	mutS(4)	recP(4)	xpt(2)	yqiL(4)	28
IGAS-957	ERS24266494	ERR16763322	50-59	F	2023-Q1	2023	East	0.125	0.25	0.016	0.25	0.032	S	S	S	S	S	1	None	Susceptible	1795173	203470	27	1	1.0		A-C3	M1glob	1	gki(4)	gtr(3)	murI(4)	mutS(4)	recP(4)	xpt(2)	yqiL(4)	28
IGAS-958	ERS24266495	ERR16763323	40-49	M	2023-Q1	2023	East	0.032	0.125	0.016	0.125	0.032	S	S	S	S	S	1	None	Susceptible	1794924	203482	29	1	1.0		A-C3	M1UK	1	gki(4)	gtr(3)	murI(4)	mutS(4)	recP(4)	xpt(2)	yqiL(4)	28
IGAS-959	ERS24266496	ERR16763324	80-89	M	2023-Q1	2023	East	0.125	0.125	0.016	0.125	0.125	S	S	S	S	S	1	None	Susceptible	1789309	155790	46	1	12.0		A-C4	NA	12	gki(5)	gtr(2)	murI(2)	mutS(82)	recP(6)	xpt(2)	yqiL(2)	242
IGAS-960	ERS24266497	ERR16763325	30-39	M	2023-Q1	2023	East	0.064	0.125	0.032	32	0.032	S	S	S	R	S	1	tet(M)	tetracycline	1830403	133086	60	3	22.0	EMM149.3~*;EMM156.0*	E4	NA	22	gki(9)	gtr(8)	murI(1)	mutS(1)	recP(1)	xpt(3)	yqiL(4)	46
IGAS-961	ERS24266498	ERR16763326	0-9	M	2023-Q1	2023	East	0.064	0.125	0.016	0.25	0.064	S	S	S	S	S	1	None	Susceptible	1795125	203460	27	1	1.0		A-C3	M1UK	1	gki(4)	gtr(3)	murI(4)	mutS(4)	recP(4)	xpt(2)	yqiL(4)	28
IGAS-962	ERS24266499	ERR16763327	80-89	M	2023-Q1	2023	East	0.064	64	0.016	0.064	0.064	S	R	S	S	S	1	mef(A), msr(D)	macrolides	1769134	140785	31	2	4.0	EMM156.0*	E1	NA	4	gki(5)	gtr(11)	murI(8)	mutS(5)	recP(15)	xpt(2)	yqiL(1)	39
IGAS-963	ERS24266500	ERR16763328	30-39	M	2023-Q1	2023	East	0.125	0.125	0.016	64	0.032	S	S	S	R	S	1	tet(M)	tetracycline	1816219	100118	38	1	106.0		E2	NA	106	gki(85)	gtr(2)	murI(14)	mutS(5)	recP(19)	xpt(58)	yqiL(58)	338
IGAS-964	ERS24266501	ERR16763329	70-79	M	2023-Q1	2023	North	0.064	0.125	0.016	0.125	0.032	S	S	S	S	S	1	None	Susceptible	1795608	203461	26	1	1.0		A-C3	M1UK	1	gki(4)	gtr(3)	murI(4)	mutS(4)	recP(4)	xpt(2)	yqiL(4)	28
IGAS-965	ERS24266502	ERR16763330	10-19	M	2023-Q1	2023	East	0.064	1	0.016	8	0.032	S	R	S	R	S	1	erm(A), tet(O)	MLS, tetracycline	1976955	140794	53	2	77.0	EMM159.0*	E4	NA	77	gki(13)	gtr(6)	murI(2)	mutS(3)	recP(23)	xpt(3)	yqiL(11)	63
IGAS-966	ERS24266503	ERR16763331	70-79	M	2023-Q1	2023	South	0.064	0.125	0.016	32	0.016	S	S	S	R	S	1	tet(M)	tetracycline	1861320	261167	27	2	79.5	EMM236.1~*	E3	NA	79	gki(4)	gtr(31)	murI(2)	mutS(35)	recP(1)	xpt(3)	yqiL(34)	662
IGAS-967	ERS24266504	ERR16763332	40-49	M	2023-Q1	2023	Mid	0.064	0.125	0.016	0.125	0.064	S	S	S	S	S	1	None	Susceptible	1795880	203498	26	1	1.0		A-C3	M1UK	1	gki(4)	gtr(3)	murI(4)	mutS(4)	recP(4)	xpt(2)	yqiL(4)	28
IGAS-968	ERS24266505	ERR16763333	0-9	M	2023-Q1	2023	East	0.032	0.064	0.016	0.125	0.032	S	S	S	S	S	1	None	Susceptible	1853660	99802	64	2	87.0	EMM159.0~*	E3	NA	87	gki(13)	gtr(3)	murI(10)	mutS(12)	recP(20)	xpt(2)	yqiL(3)	62
IGAS-969	ERS24266506	ERR16763334	60-69	M	2023-Q1	2023	East	0.064	0.25	0.016	0.25	0.064	S	S	S	S	S	1	None	Susceptible	1795560	203519	27	1	1.0		A-C3	M1UK	1	gki(4)	gtr(3)	murI(4)	mutS(4)	recP(4)	xpt(2)	yqiL(4)	28
IGAS-970	ERS24266507	ERR16763335	60-69	M	2023-Q1	2023	East	0.064	0.125	0.032	0.064	0.032	S	S	S	S	S	1	None	Susceptible	1856004	76027	66	3	4.0	EMM236.3*;EMM156.0*	E1	NA	4	gki(5)	gtr(7)	murI(8)	mutS(5)	recP(15)	xpt(2)	yqiL(1)	38
IGAS-971	ERS24266508	ERR16763336	80-89	M	2023-Q1	2023	East	0.064	0.125	0.016	0.125	0.125	S	S	S	S	S	1	None	Susceptible	1751206	155712	30	2	89.0	EMM203.4	E4	NA	89	gki(16)	gtr(2)	murI(8)	mutS(3)	recP(1)	xpt(13)	yqiL(3)	101
IGAS-972	ERS24266509	ERR16763337	70-79	F	2023-Q1	2023	East	0.125	0.125	0.016	0.125	0.125	S	S	S	S	S	1	None	Susceptible	1777117	123896	35	3	66.0	EMM149.2~*;EMM141.0	E2	NA	66	gki(8)	gtr(7)	murI(8)	mutS(8)	recP(9)	xpt(3)	yqiL(1)	44
IGAS-973	ERS24266510	ERR16763338	70-79	M	2023-Q1	2023	Mid	0.064	0.125	0.016	0.125	0.125	S	S	S	S	S	1	None	Susceptible	1829012	155848	48	1	12.0		A-C4	NA	12	gki(5)	gtr(2)	murI(2)	mutS(6)	recP(6)	xpt(2)	yqiL(2)	36
IGAS-974	ERS24266511	ERR16763339	20-29	F	2023-Q1	2023	East	0.032	0.064	0.016	0.125	0.032	S	S	S	S	S	1	None	Susceptible	1880143	110067	44	3	4.0	EMM236.3*;EMM156.0*	E1	NA	4	gki(5)	gtr(11)	murI(8)	mutS(5)	recP(15)	xpt(2)	yqiL(1)	39
IGAS-975	ERS24266512	ERR16763340	70-79	M	2023-Q1	2023	West	0.064	0.125	0.016	0.25	0.032	S	S	S	S	S	1	None	Susceptible	1879356	77049	105	2	87.0	EMM159.0~*	E3	NA	87	gki(13)	gtr(3)	murI(10)	mutS(12)	recP(20)	xpt(2)	yqiL(3)	62
IGAS-976	ERS24266513	ERR16763341	40-49	F	2023-Q1	2023	South	0.064	0.125	0.016	0.25	0.125	S	S	S	S	S	1	None	Susceptible	1830462	120991	51	1	12.0		A-C4	NA	12	gki(5)	gtr(2)	murI(2)	mutS(6)	recP(6)	xpt(2)	yqiL(2)	36
IGAS-977	ERS24266514	ERR16763342	60-69	M	2023-Q1	2023	East	0.064	0.125	0.016	0.125	0.064	S	S	S	S	S	1	None	Susceptible	1790352	147759	40	1	12.0		A-C4	NA	12	gki(5)	gtr(2)	murI(2)	mutS(6)	recP(6)	xpt(2)	yqiL(2)	36
IGAS-978	ERS24266515	ERR16763343	80-89	F	2023-Q1	2023	East	0.064	0.125	0.016	0.125	0.064	S	S	S	S	S	1	None	Susceptible	1778090	156379	31	2	4.0	EMM156.0*	E1	NA	4	gki(5)	gtr(11)	murI(8)	mutS(5)	recP(15)	xpt(2)	yqiL(1)	39
IGAS-979	ERS24266516	ERR16763344	50-59	M	2023-Q1	2023	East	0.064	0.125	0.016	0.25	0.064	S	S	S	S	S	1	None	Susceptible	1796188	93831	31	1	1.25		A-C3	M1glob	1	gki(4)	gtr(3)	murI(4)	mutS(4)	recP(4)	xpt(2)	yqiL(4)	28
IGAS-980	ERS24266517	ERR16763345	40-49	M	2023-Q1	2023	East	0.064	0.125	0.016	0.125	0.032	S	S	S	S	S	1	None	Susceptible	1834210	114026	33	1	1.0		A-C3	M1glob	1	gki(4)	gtr(3)	murI(4)	mutS(4)	recP(4)	xpt(2)	yqiL(4)	28
IGAS-981	ERS24266518	ERR16763346	70-79	M	2023-Q1	2023	South	0.064	0.125	0.016	0.125	0.064	S	S	S	S	S	1	None	Susceptible	1795889	203497	26	1	1.0		A-C3	M1UK	1	gki(4)	gtr(3)	murI(4)	mutS(4)	recP(4)	xpt(2)	yqiL(4)	28
IGAS-982	ERS24266519	ERR16763347	30-39	M	2023-Q1	2023	West	0.125	2	0.016	8	0.032	S	R	S	R	S	1	erm(A), tet(O)	MLS, tetracycline	1922091	162814	36	2	77.0	EMM159.0*	E4	NA	77	gki(13)	gtr(6)	murI(2)	mutS(3)	recP(23)	xpt(3)	yqiL(11)	63
IGAS-983	ERS24266520	ERR16763348	80-89	M	2023-Q1	2023	Mid	0.064	0.125	0.016	0.25	0.064	S	S	S	S	S	1	None	Susceptible	1875124	106153	50	2	4.19	EMM156.0*	E1	NA	4	gki(5)	gtr(11)	murI(8)	mutS(5)	recP(15)	xpt(2)	yqiL(1)	39
IGAS-984	ERS24266521	ERR16763349	10-19	M	2023-Q1	2023	Mid	0.064	0.125	0.016	0.25	0.032	S	S	S	S	S	1	None	Susceptible	1795954	203508	26	1	1.3		A-C3	M1UK	1	gki(4)	gtr(3)	murI(4)	mutS(4)	recP(4)	xpt(2)	yqiL(4)	28
IGAS-985	ERS24266522	ERR16763350	90-	F	2023-Q1	2023	East	0.064	0.125	0.016	0.25	0.064	S	S	S	S	S	1	None	Susceptible	1790766	93798	42	1	12.0		A-C4	NA	12	gki(5)	gtr(2)	murI(2)	mutS(82)	recP(6)	xpt(2)	yqiL(2)	242
IGAS-986	ERS24266523	ERR16763351	80-89	M	2023-Q1	2023	East	0.064	0.125	0.016	0.125	0.064	S	S	S	S	S	1	None	Susceptible	1726270	162711	24	2	89.0	EMM203.4	E4	NA	89	gki(16)	gtr(2)	murI(8)	mutS(3)	recP(1)	xpt(13)	yqiL(3)	101
IGAS-987	ERS24266524	ERR16763352	30-39	F	2023-Q1	2023	East	0.064	0.125	0.016	0.125	0.064	S	S	S	S	S	1	None	Susceptible	1790592	140432	41	1	12.0		A-C4	NA	12	gki(5)	gtr(2)	murI(2)	mutS(6)	recP(6)	xpt(2)	yqiL(2)	36
IGAS-988	ERS24266525	ERR16763353	0-9	F	2023-Q1	2023	East	0.064	0.125	0.016	0.25	0.064	S	S	S	S	S	1	None	Susceptible	1795294	203472	27	1	1.0		A-C3	M1UK	1	gki(4)	gtr(3)	murI(4)	mutS(4)	recP(4)	xpt(2)	yqiL(4)	28
IGAS-989	ERS24266526	ERR16763354	0-9	M	2023-Q1	2023	West	0.125	0.25	0.016	0.125	0.064	S	S	S	S	S	1	None	Susceptible	1790327	147826	41	1	12.0		A-C4	NA	12	gki(5)	gtr(2)	murI(2)	mutS(82)	recP(6)	xpt(2)	yqiL(2)	242
IGAS-990	ERS24266527	ERR16763355	30-39	F	2023-Q1	2023	East	0.064	0.064	0.016	0.125	0.064	S	S	S	S	S	1	None	Susceptible	1878927	106224	51	3	4.0	EMM236.3*;EMM156.0*	E1	NA	4	gki(5)	gtr(11)	murI(8)	mutS(5)	recP(15)	xpt(2)	yqiL(1)	39
IGAS-991	ERS24266528	ERR16763356	70-79	M	2023-Q1	2023	East	0.064	0.125	0.016	0.125	0.064	S	S	S	S	S	1	None	Susceptible	1750181	161746	25	2	89.0	EMM203.4	E4	NA	89	gki(16)	gtr(2)	murI(8)	mutS(3)	recP(172)	xpt(13)	yqiL(3)	1317
IGAS-992	ERS24266529	ERR16763357	60-69	F	2023-Q1	2023	South	0.064	0.125	0.016	0.25	0.125	S	S	S	S	S	1	None	Susceptible	1829521	93798	55	1	12.0		A-C4	NA	12	gki(5)	gtr(2)	murI(2)	mutS(6)	recP(6)	xpt(2)	yqiL(2)	36
IGAS-993	ERS24266530	ERR16763358	50-59	M	2023-Q1	2023	Mid	0.064	0.125	0.016	0.25	0.032	S	S	S	S	S	1	None	Susceptible	1795945	118422	28	1	1.3		A-C3	M1UK	1	gki(4)	gtr(3)	murI(4)	mutS(4)	recP(4)	xpt(2)	yqiL(4)	28
IGAS-994	ERS24266531	ERR16763359	0-9	F	2023-Q1	2023	East	0.064	0.125	0.016	0.125	0.064	S	S	S	S	S	1	None	Susceptible	1796010	203460	27	1	1.0		A-C3	M1UK	1	gki(4)	gtr(3)	murI(4)	mutS(4)	recP(4)	xpt(2)	yqiL(4)	28
IGAS-995	ERS24266532	ERR16763360	60-69	F	2023-Q1	2023	South	0.064	0.125	0.016	0.25	0.125	S	S	S	S	S	1	None	Susceptible	1825464	96340	57	1	12.0		A-C4	NA	12	gki(5)	gtr(2)	murI(2)	mutS(6)	recP(6)	xpt(2)	yqiL(2)	36
IGAS-996	ERS24266533	ERR16763361	50-59	M	2023-Q1	2023	East	0.125	16	0.016	32	0.064	S	R	S	R	S	1	tet(M), mef(A), msr(D)	tetracycline, macrolides	1758788	101965	32	2	63.0	EMM202.2~*	E6	NA	63	gki(85)	gtr(2)	murI(14)	mutS(5)	recP(19)	xpt(58)	yqiL(58)	338
IGAS-997	ERS24266534	ERR16763362	50-59	M	2023-Q1	2023	East	0.064	0.125	0.016	0.25	0.064	S	S	S	S	S	1	None	Susceptible	1791450	140432	39	1	12.0		A-C4	NA	12	gki(5)	gtr(2)	murI(2)	mutS(6)	recP(6)	xpt(2)	yqiL(2)	36
IGAS-998	ERS24266535	ERR16763363	50-59	F	2023-Q1	2023	East	0.064	0.125	0.016	64	0.032	S	S	S	R	S	1	tet(M)	tetracycline	1817068	95464	43	1	106.0		E2	NA	106	gki(85)	gtr(2)	murI(14)	mutS(5)	recP(19)	xpt(58)	yqiL(58)	338
IGAS-999	ERS24266536	ERR16763364	20-29	M	2023-Q1	2023	East	0.064	0.125	0.016	32	0.25	S	S	S	R	S	1	tet(M)	tetracycline	1751274	283026	20	2	183.2	EMM149.0~*	E3	NA	183	gki(65)	gtr(31)	murI(2)	mutS(11)	recP(34)	xpt(3)	yqiL(1)	714
IGAS-1000	ERS24266537	ERR16763365	20-29	F	2023-Q1	2023	Mid	0.125	4	0.016	16	0.064	S	R	S	R	S	1	erm(A), tet(M)	MLS, tetracycline	1925326	194395	37	2	58.0	EMM236.1~*	E3	NA	58	gki(3)	gtr(2)	murI(3)	mutS(3)	recP(1)	xpt(3)	yqiL(3)	176
IGAS-1001	ERS24266538	ERR16763366	0-9	M	2023-Q1	2023	West	0.125	0.25	0.016	0.25	0.125	S	S	S	S	S	1	None	Susceptible	1829747	154190	49	1	12.0		A-C4	NA	12	gki(5)	gtr(2)	murI(2)	mutS(6)	recP(6)	xpt(2)	yqiL(2)	36
IGAS-1002	ERS24266539	ERR16763367	70-79	M	2023-Q1	2023	West	0.125	0.125	0.016	0.25	0.064	S	S	S	S	S	1	None	Susceptible	1790940	147826	41	1	12.37		A-C4	NA	12	gki(5)	gtr(2)	murI(2)	mutS(6)	recP(6)	xpt(2)	yqiL(2)	36
IGAS-1003	ERS24266540	ERR16763368	30-39	F	2023-Q1	2023	East	0.064	0.125	0.016	0.125	0.032	S	S	S	S	S	1	None	Susceptible	1854158	77049	74	2	87.0	EMM159.0~*	E3	NA	87	gki(13)	gtr(3)	murI(10)	mutS(12)	recP(20)	xpt(2)	yqiL(3)	62
IGAS-1004	ERS24266541	ERR16763369	30-39	F	2023-Q1	2023	East	0.064	0.125	0.016	0.125	0.064	S	S	S	S	S	1	None	Susceptible	1795516	203472	27	1	1.0		A-C3	M1UK	1	gki(4)	gtr(3)	murI(4)	mutS(4)	recP(4)	xpt(2)	yqiL(4)	28
IGAS-1005	ERS24266542	ERR16763370	90-	M	2023-Q1	2023	East	0.064	0.125	0.032	0.25	0.064	S	S	S	S	S	1	None	Susceptible	1821477	130312	57	1	12.0		A-C4	NA	12	gki(5)	gtr(2)	murI(2)	mutS(6)	recP(6)	xpt(2)	yqiL(2)	36
IGAS-1006	ERS24266543	ERR16763371	20-29	F	2023-Q1	2023	East	0.064	0.125	0.016	0.25	0.064	S	S	S	S	S	1	None	Susceptible	1833568	118422	33	1	1.0		A-C3	M1glob	1	gki(4)	gtr(3)	murI(4)	mutS(4)	recP(4)	xpt(2)	yqiL(4)	28
IGAS-1007	ERS24266544	ERR16763372	50-59	F	2023-Q1	2023	East	0.032	0.064	0.016	0.064	0.032	S	S	S	S	S	1	None	Susceptible	1750225	151900	34	2	89.0	EMM203.4	E4	NA	89	gki(16)	gtr(2)	murI(8)	mutS(3)	recP(~1)	xpt(13)	yqiL(3)	1361
IGAS-1008	ERS24266545	ERR16763373	60-69	M	2023-Q1	2023	Mid	0.032	0.064	0.016	0.125	0.032	S	S	S	S	S	1	None	Susceptible	1795708	203471	27	1	1.0		A-C3	M1UK	1	gki(4)	gtr(3)	murI(4)	mutS(4)	recP(4)	xpt(2)	yqiL(4)	28
IGAS-1009	ERS24266546	ERR16763374	0-9	M	2023-Q1	2023	East	0.064	0.125	0.016	0.125	0.064	S	S	S	S	S	1	None	Susceptible	1795434	203460	27	1	1.0		A-C3	M1UK	1	gki(4)	gtr(3)	murI(4)	mutS(4)	recP(4)	xpt(2)	yqiL(4)	28
IGAS-1010	ERS24266547	ERR16763375	0-9	M	2023-Q1	2023	East	0.064	0.125	0.016	0.25	0.064	S	S	S	S	S	1	None	Susceptible	1795511	203472	27	1	1.0		A-C3	M1UK	1	gki(4)	gtr(3)	murI(4)	mutS(4)	recP(4)	xpt(2)	yqiL(4)	28
IGAS-1011	ERS24266548	ERR16763376	50-59	F	2023-Q1	2023	North	0.064	0.125	0.016	0.125	0.032	S	S	S	S	S	1	None	Susceptible	1879330	295176	21	2	2.0	EMM149.2*	E4	NA	2	gki(11)	gtr(9)	murI(1)	mutS(9)	recP(2)	xpt(3)	yqiL(4)	55
IGAS-1012	ERS24266549	ERR16763377	0-9	M	2023-Q1	2023	North	0.064	0.125	0.016	0.125	0.064	S	S	S	S	S	1	None	Susceptible	1795620	203461	26	1	1.0		A-C3	M1UK	1	gki(4)	gtr(3)	murI(4)	mutS(4)	recP(4)	xpt(2)	yqiL(4)	28
IGAS-1013	ERS24266550	ERR16763378	70-79	M	2023-Q1	2023	East	0.032	0.125	0.016	0.125	0.064	S	S	S	S	S	1	None	Susceptible	1790873	147826	41	1	12.0		A-C4	NA	12	gki(5)	gtr(2)	murI(2)	mutS(6)	recP(6)	xpt(2)	yqiL(2)	36
IGAS-1014	ERS24266551	ERR16763379	0-9	M	2023-Q1	2023	East	0.032	0.064	0.016	0.064	0.064	S	S	S	S	S	1	None	Susceptible	1750944	155843	34	2	89.0	EMM203.4	E4	NA	89	gki(16)	gtr(2)	murI(8)	mutS(3)	recP(1)	xpt(13)	yqiL(3)	101
IGAS-1015	ERS24266552	ERR16763380	40-49	F	2023-Q1	2023	East	0.064	0.25	0.016	0.125	0.064	S	S	S	S	S	1	None	Susceptible	1794908	203471	27	1	1.0		A-C3	M1UK	1	gki(4)	gtr(3)	murI(4)	mutS(4)	recP(4)	xpt(2)	yqiL(4)	28
IGAS-1016	ERS24266553	ERR16763381	40-49	M	2023-Q1	2023	East	0.064	0.125	0.016	0.125	0.125	S	S	S	S	S	1	None	Susceptible	1828238	155848	51	1	12.0		A-C4	NA	12	gki(5)	gtr(2)	murI(2)	mutS(6)	recP(6)	xpt(2)	yqiL(2)	36
IGAS-1017	ERS24266554	ERR16763382	0-9	F	2023-Q1	2023	North	0.064	0.125	0.016	0.125	0.032	S	S	S	S	S	1	None	Susceptible	1796293	203524	27	1	1.0		A-C3	M1UK	1	gki(4)	gtr(3)	murI(4)	mutS(4)	recP(4)	xpt(2)	yqiL(4)	28
IGAS-1018	ERS24266555	ERR16763383	0-9	M	2023-Q1	2023	West	0.032	0.125	0.016	0.125	0.064	S	S	S	S	S	1	None	Susceptible	1787069	155519	47	1	12.0		A-C4	NA	12	gki(5)	gtr(2)	murI(2)	mutS(82)	recP(6)	xpt(2)	yqiL(2)	242
IGAS-1019	ERS24266556	ERR16763384	60-69	F	2023-Q1	2023	East	0.032	0.064	0.016	16	8	S	S	S	R	R	1	dfrG, tet(M)	trimethoprim, tetracycline	1750484	232435	25	2	104.0	EMM149.0~*	E2	NA	104	gki(25)	gtr(37)	murI(8)	mutS(7)	recP(2)	xpt(3)	yqiL(1)	353
IGAS-1020	ERS24266557	ERR16763385	40-49	F	2023-Q1	2023	West	0.064	0.125	0.016	0.125	0.064	S	S	S	S	S	1	None	Susceptible	1758635	181346	27	1	1.25		A-C3	M1glob	1	gki(4)	gtr(149)	murI(4)	mutS(4)	recP(4)	xpt(2)	yqiL(4)	1172
IGAS-1021	ERS24266558	ERR16763386	70-79	M	2023-Q1	2023	Mid	0.064	0.125	0.016	0.125	0.064	S	S	S	S	S	1	None	Susceptible	1795801	203471	27	1	1.0		A-C3	M1UK	1	gki(4)	gtr(3)	murI(4)	mutS(4)	recP(4)	xpt(2)	yqiL(4)	28
IGAS-1022	ERS24266559	ERR16763387	70-79	F	2023-Q1	2023	Mid	0.125	0.25	0.016	0.25	0.125	S	S	S	S	S	1	None	Susceptible	1790037	147759	43	1	12.0		A-C4	NA	12	gki(5)	gtr(2)	murI(2)	mutS(6)	recP(6)	xpt(2)	yqiL(2)	36
IGAS-1023	ERS24266560	ERR16763388	50-59	M	2023-Q1	2023	West	0.064	0.125	0.016	0.125	0.064	S	S	S	S	S	1	None	Susceptible	1795250	203472	27	1	1.0		A-C3	M1glob	1	gki(4)	gtr(3)	murI(4)	mutS(4)	recP(4)	xpt(2)	yqiL(4)	28
IGAS-1024	ERS24266561	ERR16763389	0-9	F	2023-Q1	2023	East	0.064	0.125	0.016	0.25	0.064	S	S	S	S	S	1	None	Susceptible	1795862	203507	26	1	1.0		A-C3	M1UK	1	gki(4)	gtr(3)	murI(4)	mutS(4)	recP(4)	xpt(2)	yqiL(4)	28
IGAS-1025	ERS24266562	ERR16763390	60-69	F	2023-Q1	2023	North	0.064	0.064	0.016	0.25	0.032	S	S	S	S	S	1	None	Susceptible	1848715	97543	77	2	87.0	EMM159.0~*	E3	NA	87	gki(13)	gtr(3)	murI(10)	mutS(12)	recP(20)	xpt(2)	yqiL(3)	62
IGAS-1026	ERS24266563	ERR16763391	0-9	M	2023-Q1	2023	East	0.064	0.125	0.016	0.125	0.064	S	S	S	S	S	1	None	Susceptible	1795086	203472	28	1	1.129		A-C3	M1UK	1	gki(4)	gtr(3)	murI(4)	mutS(4)	recP(4)	xpt(2)	yqiL(4)	28
IGAS-1027	ERS24266564	ERR16763392	0-9	M	2023-Q1	2023	East	0.064	0.125	0.016	0.25	0.064	S	S	S	S	S	1	None	Susceptible	1827856	155848	50	1	12.0		A-C4	NA	12	gki(5)	gtr(2)	murI(2)	mutS(6)	recP(6)	xpt(2)	yqiL(2)	36
IGAS-1028	ERS24266565	ERR16763393	70-79	M	2023-Q1	2023	East	0.064	0.125	0.016	0.125	0.064	S	S	S	S	S	1	None	Susceptible	1828375	155847	51	1	12.0		A-C4	NA	12	gki(5)	gtr(2)	murI(2)	mutS(6)	recP(6)	xpt(2)	yqiL(2)	36
IGAS-1029	ERS24266566	ERR16763394	0-9	M	2023-Q1	2023	East	0.064	0.125	0.016	0.125	0.064	S	S	S	S	S	1	None	Susceptible	1833669	154188	69	1	12.0		A-C4	NA	12	gki(5)	gtr(2)	murI(2)	mutS(6)	recP(6)	xpt(2)	yqiL(2)	36
IGAS-1030	ERS24266567	ERR16763395	0-9	F	2023-Q1	2023	West	0.064	0.125	0.016	0.25	0.064	S	S	S	S	S	1	None	Susceptible	1829594	155848	44	1	12.0		A-C4	NA	12	gki(5)	gtr(2)	murI(2)	mutS(6)	recP(6)	xpt(2)	yqiL(2)	36
IGAS-1031	ERS24266568	ERR16763396	0-9	M	2023-Q1	2023	East	0.064	0.125	0.016	0.25	0.125	S	S	S	S	S	1	None	Susceptible	1830435	155848	45	1	12.0		A-C4	NA	12	gki(5)	gtr(2)	murI(2)	mutS(6)	recP(6)	xpt(2)	yqiL(2)	36
IGAS-1032	ERS24266569	ERR16763397	0-9	F	2023-Q1	2023	West	0.032	0.125	0.016	0.125	0.032	S	S	S	S	S	1	None	Susceptible	1795023	203460	28	1	1.0		A-C3	M1UK	1	gki(4)	gtr(~3)	murI(4)	mutS(4)	recP(4)	xpt(2)	yqiL(4)	1357
IGAS-1033	ERS24266570	ERR16763398	50-59	M	2023-Q1	2023	East	0.064	0.125	0.016	0.25	0.032	S	S	S	S	S	1	None	Susceptible	1834997	118421	35	1	1.0		A-C3	M1glob	1	gki(4)	gtr(3)	murI(4)	mutS(4)	recP(4)	xpt(2)	yqiL(4)	28
IGAS-1034	ERS24266571	ERR16763399	0-9	F	2023-Q1	2023	East	0.032	0.125	0.016	0.125	0.032	S	S	S	S	S	1	None	Susceptible	1854449	152527	32	1	28.0		E4	NA	28	gki(11)	gtr(6)	murI(14)	mutS(5)	recP(9)	xpt(17)	yqiL(19)	52
IGAS-1035	ERS24266572	ERR16763400	60-69	F	2023-Q1	2023	North	0.032	0.064	0.016	0.064	0.064	S	S	S	S	S	1	None	Susceptible	1796819	220990	20	1	1.0		A-C3	M1UK	1	gki(4)	gtr(3)	murI(4)	mutS(4)	recP(4)	xpt(2)	yqiL(4)	28
IGAS-1036	ERS24266573	ERR16763401	30-39	M	2023-Q1	2023	Mid	0.064	0.125	0.016	0.125	0.064	S	S	S	S	S	1	None	Susceptible	1790551	147825	39	1	12.0		A-C4	NA	12	gki(5)	gtr(2)	murI(2)	mutS(6)	recP(6)	xpt(2)	yqiL(2)	36
IGAS-1037	ERS24266574	ERR16763402	0-9	M	2023-Q1	2023	East	0.064	0.125	0.016	0.125	0.032	S	S	S	S	S	1	None	Susceptible	1834854	118422	31	1	1.0		A-C3	M1UK	1	gki(4)	gtr(3)	murI(4)	mutS(4)	recP(4)	xpt(2)	yqiL(4)	28
IGAS-1038	ERS24266575	ERR16763403	0-9	M	2023-Q1	2023	East	0.125	0.125	0.016	0.125	0.064	S	S	S	S	S	1	None	Susceptible	1790712	147825	39	1	12.1		A-C4	NA	12	gki(5)	gtr(2)	murI(2)	mutS(6)	recP(6)	xpt(2)	yqiL(2)	36
IGAS-1039	ERS24266576	ERR16763404	70-79	F	2023-Q1	2023	East	0.064	0.125	0.016	0.125	0.032	S	S	S	S	S	1	None	Susceptible	1790477	147826	39	1	12.0		A-C4	NA	12	gki(5)	gtr(2)	murI(2)	mutS(6)	recP(6)	xpt(2)	yqiL(2)	36
IGAS-1040	ERS24266577	ERR16763405	60-69	M	2023-Q1	2023	East	0.064	0.125	0.016	0.25	0.064	S	S	S	S	S	1	None	Susceptible	1795191	203460	27	1	1.126		A-C3	M1UK	1	gki(4)	gtr(3)	murI(4)	mutS(4)	recP(4)	xpt(2)	yqiL(4)	28
IGAS-1041	ERS24266578	ERR16763406	50-59	M	2023-Q1	2023	West	0.032	0.064	0.016	0.125	0.064	S	S	S	S	S	1	None	Susceptible	1795884	118421	28	1	1.0		A-C3	M1glob	1	gki(4)	gtr(3)	murI(4)	mutS(4)	recP(4)	xpt(2)	yqiL(4)	28
IGAS-1042	ERS24266579	ERR16763407	0-9	M	2023-Q1	2023	East	0.064	0.125	0.016	0.25	0.064	S	S	S	S	S	1	None	Susceptible	1796094	203507	26	1	1.0		A-C3	M1UK	1	gki(4)	gtr(3)	murI(4)	mutS(4)	recP(4)	xpt(2)	yqiL(4)	28
IGAS-1043	ERS24266580	ERR16763408	60-69	F	2023-Q1	2023	Mid	0.064	0.125	0.016	0.25	0.125	S	S	S	S	S	1	None	Susceptible	1830533	155848	45	1	12.0		A-C4	NA	12	gki(5)	gtr(2)	murI(2)	mutS(6)	recP(6)	xpt(2)	yqiL(2)	36
IGAS-1044	ERS24266581	ERR16763409	30-39	F	2023-Q1	2023	East	0.032	0.064	0.016	0.125	0.032	S	S	S	S	S	1	None	Susceptible	1777575	162754	33	2	4.0	EMM156.0*	E1	NA	4	gki(5)	gtr(11)	murI(8)	mutS(5)	recP(15)	xpt(2)	yqiL(1)	39
IGAS-1045	ERS24266582	ERR16763410	50-59	F	2023-Q1	2023	East	0.064	0.125	0.016	0.25	0.064	S	S	S	S	S	1	None	Susceptible	1796087	118422	28	1	1.0		A-C3	M1UK	1	gki(4)	gtr(3)	murI(4)	mutS(4)	recP(4)	xpt(2)	yqiL(4)	28
IGAS-1046	ERS24266583	ERR16763411	0-9	M	2023-Q1	2023	East	0.125	0.125	0.016	0.25	0.125	S	S	S	S	S	1	None	Susceptible	1808374	126201	37	2	94.0	EMM240.3~*	E6	NA	94	gki(24)	gtr(2)	murI(3)	mutS(5)	recP(1)	xpt(3)	yqiL(1)	89
IGAS-1047	ERS24266584	ERR16763412	60-69	F	2023-Q1	2023	East	0.032	0.064	0.016	0.125	0.064	S	S	S	S	S	1	None	Susceptible	1777003	162754	34	2	4.0	EMM156.0*	E1	NA	4	gki(5)	gtr(11)	murI(8)	mutS(5)	recP(15)	xpt(2)	yqiL(1)	39
IGAS-1048	ERS24266585	ERR16763413	40-49	M	2023-Q1	2023	East	0.064	0.064	0.016	0.125	0.032	S	S	S	S	S	1	None	Susceptible	1822415	99838	47	2	87.0	EMM159.0~*	E3	NA	87	gki(13)	gtr(3)	murI(10)	mutS(12)	recP(20)	xpt(2)	yqiL(3)	62
IGAS-1049	ERS24266586	ERR16763414	0-9	M	2023-Q1	2023	East	0.125	0.125	0.016	0.25	0.125	S	S	S	S	S	1	None	Susceptible	1790855	147826	40	1	12.0		A-C4	NA	12	gki(5)	gtr(2)	murI(2)	mutS(6)	recP(6)	xpt(2)	yqiL(2)	36
IGAS-1050	ERS24266587	ERR16763415	0-9	M	2023-Q1	2023	East	0.064	0.125	0.016	0.25	0.032	S	S	S	S	S	1	None	Susceptible	1834999	118421	34	1	1.0		A-C3	M1glob	1	gki(4)	gtr(3)	murI(4)	mutS(4)	recP(4)	xpt(2)	yqiL(4)	28
IGAS-1051	ERS24266588	ERR16763416	0-9	M	2023-Q1	2023	East	0.064	0.125	0.016	0.25	0.064	S	S	S	S	S	1	None	Susceptible	1790225	98459	41	1	12.37		A-C4	NA	12	gki(5)	gtr(2)	murI(2)	mutS(82)	recP(6)	xpt(2)	yqiL(2)	242
IGAS-1052	ERS24266589	ERR16763417	60-69	F	2023-Q1	2023	East	0.064	0.125	0.016	0.25	0.064	S	S	S	S	S	1	None	Susceptible	1795219	203472	27	1	1.0		A-C3	M1UK	1	gki(4)	gtr(3)	murI(4)	mutS(4)	recP(4)	xpt(2)	yqiL(4)	28
IGAS-1053	ERS24266590	ERR16763418	80-89	M	2023-Q1	2023	East	0.064	0.125	0.016	0.125	0.064	S	S	S	S	S	1	None	Susceptible	1708879	155647	24	2	89.0	EMM203.4	E4	NA	89	gki(16)	gtr(2)	murI(8)	mutS(3)	recP(1)	xpt(13)	yqiL(3)	101
IGAS-1054	ERS24266591	ERR16763419	30-39	F	2023-Q1	2023	East	>256	>256	0.016	32	0.064	R	R	S	R	S	1	erm(B), tet(M)	MLS, tetracycline	1983247	162701	53	2	48.1	EMM170.0~*	E6	NA	48	gki(16)	gtr(41)	murI(2)	mutS(29)	recP(2)	xpt(25)	yqiL(7)	161
IGAS-1055	ERS24266592	ERR16763420	50-59	F	2023-Q1	2023	East	0.064	0.125	0.016	0.125	0.064	S	S	S	S	S	1	None	Susceptible	1795435	203460	27	1	1.0		A-C3	M1UK	1	gki(4)	gtr(3)	murI(4)	mutS(4)	recP(4)	xpt(2)	yqiL(4)	28
IGAS-1056	ERS24266593	ERR16763421	0-9	M	2023-Q1	2023	East	0.064	0.125	0.016	0.25	0.125	S	S	S	S	S	1	None	Susceptible	1788920	154204	46	1	12.0		A-C4	NA	12	gki(5)	gtr(2)	murI(2)	mutS(6)	recP(6)	xpt(2)	yqiL(2)	36
IGAS-1057	ERS24266594	ERR16763422	0-9	M	2023-Q1	2023	East	0.064	0.125	0.016	0.25	0.064	S	S	S	S	S	1	None	Susceptible	1790206	147826	43	1	12.0		A-C4	NA	12	gki(5)	gtr(2)	murI(2)	mutS(6)	recP(6)	xpt(2)	yqiL(2)	36
IGAS-1058	ERS24266595	ERR16763423	80-89	M	2023-Q1	2023	West	0.064	0.125	0.016	0.25	0.032	S	S	S	S	S	1	None	Susceptible	1823402	99838	51	2	87.0	EMM159.0~*	E3	NA	87	gki(13)	gtr(3)	murI(10)	mutS(12)	recP(20)	xpt(2)	yqiL(3)	62
IGAS-1059	ERS24266596	ERR16763424	70-79	F	2023-Q1	2023	Mid	0.032	0.125	0.008	0.125	0.125	S	S	S	S	S	1	None	Susceptible	1790199	93781	42	1	12.0		A-C4	NA	12	gki(5)	gtr(2)	murI(2)	mutS(6)	recP(6)	xpt(2)	yqiL(2)	36
IGAS-1060	ERS24266597	ERR16763425	60-69	M	2023-Q1	2023	East	0.125	0.25	0.016	32	0.064	S	S	S	R	S	1	tet(M)	tetracycline	1742282	243367	26	2	11.0	EMM202.1*	E6	NA	11	gki(3)	gtr(4)	murI(70)	mutS(7)	recP(1)	xpt(5)	yqiL(0)	688
IGAS-1061	ERS24266598	ERR16763426	50-59	F	2023-Q1	2023	East	0.125	0.125	0.016	32	0.064	S	S	S	R	S	1	tet(M)	tetracycline	1766349	270838	14	2	203.4	EMM141.0~	-	NA	203	gki(39)	gtr(2)	murI(8)	mutS(7)	recP(2)	xpt(33)	yqiL(1)	726
IGAS-1062	ERS24266599	ERR16763427	40-49	M	2023-Q1	2023	East	0.064	0.125	0.016	0.25	0.064	S	S	S	S	S	1	None	Susceptible	1755399	122939	26	1	1.0		A-C3	M1UK	1	gki(4)	gtr(3)	murI(4)	mutS(4)	recP(4)	xpt(2)	yqiL(4)	28
IGAS-1063	ERS24266600	ERR16763428	50-59	M	2023-Q1	2023	East	0.064	0.125	0.016	0.25	0.064	S	S	S	S	S	1	None	Susceptible	1834916	118421	33	1	1.0		A-C3	M1glob	1	gki(4)	gtr(3)	murI(4)	mutS(4)	recP(4)	xpt(2)	yqiL(4)	28
IGAS-1064	ERS24266601	ERR16763429	0-9	M	2023-Q1	2023	East	0.064	0.125	0.016	0.125	0.064	S	S	S	S	S	1	None	Susceptible	1751008	151899	32	2	89.0	EMM203.4	E4	NA	89	gki(16)	gtr(2)	murI(8)	mutS(3)	recP(1)	xpt(13)	yqiL(3)	101
IGAS-1065	ERS24266602	ERR16763430	30-39	F	2023-Q1	2023	East	0.064	0.064	0.016	0.25	0.125	S	S	S	S	S	1	None	Susceptible	1777099	100955	39	3	66.0	EMM141.0;EMM149.2~*	E2	NA	66	gki(8)	gtr(7)	murI(8)	mutS(8)	recP(9)	xpt(3)	yqiL(1)	44
IGAS-1066	ERS24266603	ERR16763431	70-79	M	2023-Q1	2023	East	0.064	0.125	0.016	0.25	0.064	S	S	S	S	S	1	None	Susceptible	1795360	203482	27	1	1.0		A-C3	M1UK	1	gki(4)	gtr(3)	murI(4)	mutS(4)	recP(4)	xpt(2)	yqiL(4)	28
IGAS-1067	ERS24266604	ERR16763432	0-9	M	2023-Q1	2023	Mid	0.064	0.125	0.016	0.125	0.064	S	S	S	S	S	1	None	Susceptible	1709697	116338	23	2	89.0	EMM203.4	E4	NA	89	gki(16)	gtr(2)	murI(8)	mutS(3)	recP(1)	xpt(13)	yqiL(3)	101
IGAS-1068	ERS24266605	ERR16763433	60-69	M	2023-Q1	2023	North	0.064	0.125	0.016	0.125	0.064	S	S	S	S	S	1	None	Susceptible	1777645	156378	32	2	4.0	EMM156.0*	E1	NA	4	gki(5)	gtr(11)	murI(8)	mutS(5)	recP(15)	xpt(2)	yqiL(1)	39
IGAS-1069	ERS24266606	ERR16763434	30-39	F	2023-Q1	2023	East	0.064	0.125	0.016	0.25	0.064	S	S	S	S	S	1	None	Susceptible	1816037	243147	23	1	28.0		E4	NA	28	gki(11)	gtr(6)	murI(14)	mutS(5)	recP(9)	xpt(17)	yqiL(19)	52
IGAS-1070	ERS24266607	ERR16763435	70-79	F	2023-Q1	2023	East	0.064	0.125	0.016	0.125	0.064	S	S	S	S	S	1	None	Susceptible	1795231	203472	28	1	1.0		A-C3	M1UK	1	gki(4)	gtr(3)	murI(4)	mutS(4)	recP(4)	xpt(2)	yqiL(4)	28
IGAS-1071	ERS24266608	ERR16763436	40-49	M	2023-Q1	2023	West	0.064	0.125	0.016	0.125	0.125	S	S	S	S	S	1	None	Susceptible	1829245	155848	49	1	12.0		A-C4	NA	12	gki(5)	gtr(2)	murI(2)	mutS(6)	recP(6)	xpt(2)	yqiL(2)	36
IGAS-1072	ERS24266609	ERR16763437	10-19	F	2023-Q1	2023	East	0.064	0.125	0.016	0.125	0.064	S	S	S	S	S	1	None	Susceptible	1796009	203460	27	1	1.0		A-C3	M1UK	1	gki(4)	gtr(3)	murI(4)	mutS(4)	recP(4)	xpt(2)	yqiL(4)	28
IGAS-1073	ERS24266610	ERR16763438	0-9	M	2023-Q1	2023	East	0.064	0.125	0.016	0.25	0.064	S	S	S	S	S	1	None	Susceptible	1796022	203460	25	1	1.0		A-C3	M1UK	1	gki(4)	gtr(3)	murI(4)	mutS(4)	recP(4)	xpt(2)	yqiL(4)	28
IGAS-1074	ERS24266611	ERR16763439	70-79	F	2023-Q1	2023	East	0.032	0.064	0.016	0.125	0.064	S	S	S	S	S	1	None	Susceptible	1877335	106149	48	2	4.19	EMM156.0*	E1	NA	4	gki(5)	gtr(11)	murI(8)	mutS(5)	recP(15)	xpt(2)	yqiL(1)	39
IGAS-1075	ERS24266612	ERR16763440	80-89	F	2023-Q1	2023	East	0.064	0.125	0.016	0.25	0.064	S	S	S	S	S	1	None	Susceptible	1795585	203472	27	1	1.129		A-C3	M1UK	1	gki(4)	gtr(3)	murI(4)	mutS(4)	recP(4)	xpt(2)	yqiL(4)	28
IGAS-1076	ERS24266613	ERR16763441	40-49	M	2023-Q1	2023	East	0.064	0.125	0.016	0.064	0.064	S	S	S	S	S	1	None	Susceptible	1796044	118422	29	1	1.0		A-C3	M1glob	1	gki(4)	gtr(3)	murI(4)	mutS(4)	recP(4)	xpt(2)	yqiL(4)	28
IGAS-1077	ERS24266614	ERR16763442	0-9	M	2023-Q1	2023	East	0.064	0.125	0.032	0.25	0.064	S	S	S	S	S	1	None	Susceptible	1827204	155848	53	1	12.0		A-C4	NA	12	gki(5)	gtr(2)	murI(2)	mutS(6)	recP(6)	xpt(2)	yqiL(2)	36
IGAS-1078	ERS24266615	ERR16763443	0-9	F	2023-Q1	2023	East	0.064	0.125	0.016	0.125	0.064	S	S	S	S	S	1	None	Susceptible	1709555	155843	24	2	89.0	EMM203.4	E4	NA	89	gki(16)	gtr(2)	murI(8)	mutS(3)	recP(1)	xpt(13)	yqiL(3)	101
IGAS-1079	ERS24266616	ERR16763444	50-59	F	2023-Q1	2023	East	0.064	0.125	0.016	0.125	0.064	S	S	S	S	S	1	None	Susceptible	1795251	203494	28	1	1.0		A-C3	M1UK	1	gki(4)	gtr(3)	murI(4)	mutS(4)	recP(4)	xpt(2)	yqiL(4)	28
IGAS-1080	ERS24266617	ERR16763445	50-59	M	2023-Q1	2023	East	0.032	0.125	0.016	0.25	0.125	S	S	S	S	S	1	None	Susceptible	1829049	155849	51	1	12.0		A-C4	NA	12	gki(5)	gtr(2)	murI(2)	mutS(6)	recP(6)	xpt(2)	yqiL(2)	36
IGAS-1081	ERS24266618	ERR16763446	90-	M	2023-Q1	2023	East	0.032	0.125	0.016	0.125	0.032	S	S	S	S	S	1	None	Susceptible	1795140	203488	28	1	1.0		A-C3	M1UK	1	gki(4)	gtr(3)	murI(4)	mutS(4)	recP(4)	xpt(2)	yqiL(4)	28
IGAS-1082	ERS24266619	ERR16763447	60-69	F	2023-Q1	2023	West	0.064	0.125	0.016	0.125	0.064	S	S	S	S	S	1	None	Susceptible	1751282	132865	37	2	89.0	EMM203.4	E4	NA	89	gki(16)	gtr(2)	murI(8)	mutS(3)	recP(1)	xpt(13)	yqiL(3)	101
IGAS-1083	ERS24266620	ERR16763448	0-9	M	2023-Q1	2023	West	0.032	0.125	0.016	0.125	0.032	S	S	S	S	S	1	None	Susceptible	1790043	93798	42	1	12.0		A-C4	NA	12	gki(5)	gtr(2)	murI(2)	mutS(6)	recP(6)	xpt(2)	yqiL(2)	36
IGAS-1084	ERS24266621	ERR16763449	70-79	M	2023-Q1	2023	East	0.064	0.125	0.016	0.125	0.016	S	S	S	S	S	1	None	Susceptible	1795842	122845	29	1	1.129		A-C3	M1UK	1	gki(4)	gtr(3)	murI(4)	mutS(4)	recP(4)	xpt(2)	yqiL(4)	28
IGAS-1085	ERS24266622	ERR16763450	50-59	M	2023-Q1	2023	West	0.064	2	0.016	4	0.032	S	R	S	R	S	1	erm(A), tet(O)	MLS, tetracycline	1925029	176556	36	2	77.0	EMM159.0*	E4	NA	77	gki(13)	gtr(6)	murI(2)	mutS(3)	recP(23)	xpt(3)	yqiL(11)	63
IGAS-1086	ERS24266623	ERR16763451	90-	M	2023-Q1	2023	East	0.064	0.125	0.016	0.125	0.032	S	S	S	S	S	1	None	Susceptible	1790779	147826	40	1	12.37		A-C4	NA	12	gki(5)	gtr(2)	murI(2)	mutS(6)	recP(6)	xpt(2)	yqiL(2)	36
IGAS-1087	ERS24266624	ERR16763452	0-9	F	2023-Q1	2023	East	0.064	0.125	0.016	0.25	0.064	S	S	S	S	S	1	None	Susceptible	1834238	118421	34	1	1.0		A-C3	M1glob	1	gki(4)	gtr(3)	murI(4)	mutS(4)	recP(4)	xpt(2)	yqiL(4)	28
IGAS-1088	ERS24266625	ERR16763453	80-89	M	2023-Q1	2023	West	0.064	0.125	0.016	0.25	0.064	S	S	S	S	S	1	None	Susceptible	1790422	160291	40	1	12.1		A-C4	NA	12	gki(5)	gtr(2)	murI(2)	mutS(6)	recP(6)	xpt(2)	yqiL(2)	36
IGAS-1089	ERS24266626	ERR16763454	70-79	F	2023-Q1	2023	East	0.032	0.064	0.016	0.125	0.032	S	S	S	S	S	1	None	Susceptible	1795490	203495	27	1	1.0		A-C3	M1UK	1	gki(4)	gtr(3)	murI(4)	mutS(4)	recP(4)	xpt(2)	yqiL(4)	28
IGAS-1090	ERS24266627	ERR16763455	0-9	F	2023-Q1	2023	East	0.064	0.125	0.016	0.125	0.064	S	S	S	S	S	1	None	Susceptible	1790717	147826	40	1	12.0		A-C4	NA	12	gki(5)	gtr(2)	murI(2)	mutS(82)	recP(6)	xpt(2)	yqiL(2)	242
IGAS-1091	ERS24266628	ERR16763456	90-	F	2023-Q1	2023	East	0.064	0.125	0.016	0.25	0.125	S	S	S	S	S	1	None	Susceptible	1790525	147759	40	1	12.0		A-C4	NA	12	gki(5)	gtr(2)	murI(2)	mutS(6)	recP(6)	xpt(2)	yqiL(2)	36
IGAS-1092	ERS24266629	ERR16763457	60-69	M	2023-Q1	2023	East	0.064	0.125	0.016	0.125	0.064	S	S	S	S	S	1	None	Susceptible	1797401	203509	23	1	1.0		A-C3	M1glob	1	gki(4)	gtr(3)	murI(4)	mutS(4)	recP(4)	xpt(2)	yqiL(4)	28
IGAS-1093	ERS24266630	ERR16763458	60-69	F	2023-Q1	2023	West	>256	>256	0.016	16	0.032	R	R	S	R	S	1	erm(B), tet(M)	MLS, tetracycline	1945193	202952	49	2	73.0	EMM141.1	E4	NA	73	gki(43)	gtr(2)	murI(2)	mutS(47)	recP(1)	xpt(3)	yqiL(4)	331
IGAS-1094	ERS24266631	ERR16763459	80-89	F	2023-Q1	2023	West	0.064	0.064	0.016	0.25	0.032	S	S	S	S	S	1	None	Susceptible	1825160	99775	49	2	87.0	EMM159.0~*	E3	NA	87	gki(13)	gtr(3)	murI(10)	mutS(12)	recP(20)	xpt(2)	yqiL(3)	62
IGAS-1095	ERS24266632	ERR16763460	50-59	F	2023-Q1	2023	East	0.125	0.25	0.016	0.25	0.125	S	S	S	S	S	1	None	Susceptible	1830454	154188	49	1	12.0		A-C4	NA	12	gki(5)	gtr(2)	murI(2)	mutS(6)	recP(6)	xpt(2)	yqiL(2)	36
IGAS-1096	ERS24266633	ERR16763461	60-69	M	2023-Q1	2023	East	0.064	0.125	0.016	0.25	0.064	S	S	S	S	S	1	None	Susceptible	1795768	203472	27	1	1.0		A-C3	M1UK	1	gki(4)	gtr(3)	murI(4)	mutS(4)	recP(4)	xpt(2)	yqiL(4)	28
IGAS-1097	ERS24266634	ERR16763462	70-79	M	2023-Q1	2023	East	0.064	0.25	0.032	0.125	0.032	S	S	S	S	S	1	None	Susceptible	1816104	223586	24	1	28.0		E4	NA	28	gki(11)	gtr(6)	murI(14)	mutS(5)	recP(9)	xpt(17)	yqiL(19)	52
IGAS-1098	ERS24266635	ERR16763463	70-79	M	2023-Q1	2023	West	0.064	0.125	0.016	0.125	0.064	S	S	S	S	S	1	None	Susceptible	1796058	118421	28	1	1.0		A-C3	M1glob	1	gki(4)	gtr(3)	murI(4)	mutS(4)	recP(4)	xpt(2)	yqiL(4)	28
IGAS-1099	ERS24266636	ERR16763464	10-19	M	2023-Q1	2023	West	0.064	0.125	0.032	0.25	0.064	S	S	S	S	S	1	None	Susceptible	1790801	98496	41	1	12.37		A-C4	NA	12	gki(5)	gtr(2)	murI(2)	mutS(6)	recP(6)	xpt(2)	yqiL(2)	36
IGAS-1100	ERS24266637	ERR16763465	70-79	F	2023-Q1	2023	East	0.064	0.064	0.008	0.125	0.064	S	S	S	S	S	1	None	Susceptible	1853285	97832	72	2	87.0	EMM159.0~*	E3	NA	87	gki(13)	gtr(3)	murI(10)	mutS(12)	recP(20)	xpt(2)	yqiL(3)	62
IGAS-1101	ERS24266638	ERR16763466	80-89	M	2023-Q1	2023	South	0.064	0.125	0.016	0.125	0.032	S	S	S	S	S	1	None	Susceptible	1815725	223362	27	1	28.0		E4	NA	28	gki(11)	gtr(6)	murI(14)	mutS(5)	recP(9)	xpt(17)	yqiL(19)	52
IGAS-1102	ERS24266639	ERR16763467	0-9	F	2023-Q1	2023	Mid	0.064	0.125	0.016	0.25	0.064	S	S	S	S	S	1	None	Susceptible	1793403	68957	63	1	1.0		A-C3	M1UK	1	gki(4)	gtr(3)	murI(4)	mutS(4)	recP(4)	xpt(2)	yqiL(4)	28
IGAS-1103	ERS24266640	ERR16763468	0-9	M	2023-Q1	2023	Mid	0.064	0.125	0.016	0.125	0.064	S	S	S	S	S	1	None	Susceptible	1828819	155847	52	1	12.19		A-C4	NA	12	gki(5)	gtr(2)	murI(2)	mutS(6)	recP(6)	xpt(2)	yqiL(2)	36
IGAS-1104	ERS24266641	ERR16763469	70-79	M	2023-Q1	2023	West	0.064	0.25	0.016	0.25	0.064	S	S	S	S	S	1	None	Susceptible	1795155	97197	39	1	1.0		A-C3	M1UK	1	gki(4)	gtr(3)	murI(4)	mutS(4)	recP(4)	xpt(2)	yqiL(4)	28
IGAS-1105	ERS24266642	ERR16763470	70-79	M	2023-Q1	2023	East	>256	>256	0.016	32	0.064	R	R	S	R	S	1	erm(B), tet(M)	MLS, tetracycline	1844782	117924	45	1	12.0		A-C4	NA	12	gki(5)	gtr(2)	murI(~2)	mutS(6)	recP(6)	xpt(2)	yqiL(2)	1364
IGAS-1106	ERS24266643	ERR16763471	40-49	F	2023-Q1	2023	South	>256	>256	0.016	32	0.032	R	R	S	R	S	1	erm(B), tet(M)	MLS, tetracycline	1897032	184782	45	2	11.0	EMM202.1*	E6	NA	11	gki(3)	gtr(4)	murI(6)	mutS(5)	recP(1)	xpt(5)	yqiL(0)	403
IGAS-1107	ERS24266644	ERR16763472	70-79	M	2023-Q1	2023	East	0.064	0.064	0.016	0.125	0.064	S	S	S	S	S	1	None	Susceptible	1777789	156378	33	2	4.0	EMM156.0*	E1	NA	4	gki(5)	gtr(11)	murI(8)	mutS(5)	recP(15)	xpt(2)	yqiL(1)	39
IGAS-1108	ERS24266645	ERR16763473	90-	F	2023-Q1	2023	East	0.064	0.125	0.016	0.25	0.064	S	S	S	S	S	1	None	Susceptible	1834379	118421	32	1	1.0		A-C3	M1glob	1	gki(4)	gtr(3)	murI(4)	mutS(4)	recP(4)	xpt(2)	yqiL(4)	28
IGAS-1109	ERS24266646	ERR16763474	30-39	F	2023-Q1	2023	East	0.064	0.125	0.016	0.125	0.032	S	S	S	S	S	1	None	Susceptible	1834828	118421	29	1	1.0		A-C3	M1glob	1	gki(4)	gtr(3)	murI(4)	mutS(4)	recP(4)	xpt(2)	yqiL(4)	28
IGAS-1110	ERS24266647	ERR16763475	60-69	M	2023-Q1	2023	East	0.064	0.25	0.032	0.125	0.064	S	S	S	S	S	1	None	Susceptible	1827453	155848	50	1	12.0		A-C4	NA	12	gki(5)	gtr(2)	murI(2)	mutS(6)	recP(6)	xpt(2)	yqiL(2)	36
IGAS-1111	ERS24266648	ERR16763476	0-9	F	2023-Q1	2023	East	0.064	0.125	0.016	0.25	0.064	S	S	S	S	S	1	None	Susceptible	1795142	203520	28	1	1.0		A-C3	M1UK	1	gki(4)	gtr(3)	murI(4)	mutS(4)	recP(4)	xpt(2)	yqiL(4)	28
IGAS-1112	ERS24266649	ERR16763477	30-39	F	2023-Q1	2023	West	0.064	0.064	0.016	0.125	0.064	S	S	S	S	S	1	None	Susceptible	1851591	88197	73	2	87.0	EMM159.0~*	E3	NA	87	gki(13)	gtr(3)	murI(10)	mutS(12)	recP(20)	xpt(2)	yqiL(3)	62
IGAS-1113	ERS24266650	ERR16763478	80-89	M	2023-Q2	2023	East	0.064	0.125	0.016	0.25	0.064	S	S	S	S	S	1	None	Susceptible	1875274	102118	53	2	4.19	EMM156.0*	E1	NA	4	gki(5)	gtr(11)	murI(8)	mutS(5)	recP(15)	xpt(2)	yqiL(1)	39
IGAS-1114	ERS24266651	ERR16763479	70-79	M	2023-Q1	2023	East	0.064	0.125	0.016	0.125	0.064	S	S	S	S	S	1	None	Susceptible	1789759	147826	43	1	12.37		A-C4	NA	12	gki(5)	gtr(2)	murI(2)	mutS(6)	recP(6)	xpt(2)	yqiL(2)	36
IGAS-1115	ERS24266652	ERR16763480	90-	F	2023-Q2	2023	East	0.064	0.125	0.016	0.25	0.064	S	S	S	S	S	1	None	Susceptible	1790268	147826	43	1	12.127		A-C4	NA	12	gki(5)	gtr(2)	murI(2)	mutS(82)	recP(6)	xpt(2)	yqiL(2)	242
IGAS-1116	ERS24266653	ERR16763481	40-49	F	2023-Q2	2023	East	0.125	0.25	0.008	8	0.032	S	S	S	R	S	1	tet(M)	tetracycline	1679819	239726	12	3	83.1	EMM156.1~*;EMM240.1*	D4	NA	83	gki(2)	gtr(2)	murI(2)	mutS(3)	recP(2)	xpt(3)	yqiL(2)	5
IGAS-1117	ERS24266654	ERR16763482	70-79	F	2023-Q2	2023	West	0.032	0.125	0.016	0.25	0.032	S	S	S	S	S	1	None	Susceptible	1851364	88864	71	2	87.0	EMM159.0~*	E3	NA	87	gki(13)	gtr(3)	murI(10)	mutS(12)	recP(20)	xpt(2)	yqiL(3)	62
IGAS-1118	ERS24266655	ERR16763483	30-39	F	2023-Q2	2023	North	0.064	0.125	0.016	0.125	0.064	S	S	S	S	S	1	None	Susceptible	1751218	155842	31	2	89.0	EMM203.4	E4	NA	89	gki(~16)	gtr(2)	murI(8)	mutS(3)	recP(1)	xpt(13)	yqiL(3)	1368
IGAS-1119	ERS24266656	ERR16763484	0-9	F	2023-Q1	2023	Mid	0.064	0.125	0.016	0.25	0.064	S	S	S	S	S	1	None	Susceptible	1790312	147826	39	1	12.0		A-C4	NA	12	gki(5)	gtr(2)	murI(2)	mutS(6)	recP(6)	xpt(2)	yqiL(2)	36
IGAS-1120	ERS24266657	ERR16763485	30-39	F	2023-Q2	2023	North	0.064	0.125	0.016	0.125	0.064	S	S	S	S	S	1	None	Susceptible	1790734	160062	38	1	12.0		A-C4	NA	12	gki(5)	gtr(2)	murI(2)	mutS(6)	recP(6)	xpt(2)	yqiL(2)	36
IGAS-1121	ERS24266658	ERR16763486	0-9	F	2023-Q2	2023	East	0.064	0.125	0.016	0.125	0.125	S	S	S	S	S	1	None	Susceptible	1790419	147558	40	1	12.37		A-C4	NA	12	gki(5)	gtr(2)	murI(2)	mutS(82)	recP(6)	xpt(2)	yqiL(2)	242
IGAS-1122	ERS24266659	ERR16763487	0-9	F	2023-Q2	2023	West	0.064	0.125	0.016	0.125	0.064	S	S	S	S	S	1	None	Susceptible	1795312	203461	27	1	1.0		A-C3	M1UK	1	gki(4)	gtr(3)	murI(4)	mutS(4)	recP(4)	xpt(2)	yqiL(4)	28
IGAS-1123	ERS24266660	ERR16763488	80-89	F	2023-Q2	2023	East	0.032	0.125	0.016	0.125	0.032	S	S	S	S	S	1	None	Susceptible	1834976	118421	34	1	1.0		A-C3	M1glob	1	gki(4)	gtr(3)	murI(4)	mutS(4)	recP(4)	xpt(2)	yqiL(4)	28
IGAS-1124	ERS24266661	ERR16763489	70-79	F	2023-Q2	2023	East	0.032	0.125	0.016	0.125	0.032	S	S	S	S	S	1	None	Susceptible	1890211	257053	24	1	28.0		E4	NA	28	gki(11)	gtr(77)	murI(14)	mutS(5)	recP(9)	xpt(17)	yqiL(19)	458
IGAS-1125	ERS24266662	ERR16763490	50-59	M	2023-Q2	2023	North	0.064	0.125	0.016	0.125	0.064	S	S	S	S	S	1	None	Susceptible	1790609	160062	39	1	12.0		A-C4	NA	12	gki(5)	gtr(2)	murI(2)	mutS(6)	recP(6)	xpt(2)	yqiL(2)	36
IGAS-1126	ERS24266663	ERR16763491	70-79	M	2023-Q2	2023	East	0.064	0.125	0.016	0.125	0.064	S	S	S	S	S	1	None	Susceptible	1796060	203472	27	1	1.0		A-C3	M1UK	1	gki(4)	gtr(3)	murI(4)	mutS(4)	recP(4)	xpt(2)	yqiL(4)	28
IGAS-1127	ERS24266664	ERR16763492	80-89	F	2023-Q2	2023	East	0.064	0.125	0.016	0.25	0.064	S	S	S	S	S	1	None	Susceptible	1832786	118422	31	1	1.0		A-C3	M1glob	1	gki(4)	gtr(3)	murI(4)	mutS(4)	recP(4)	xpt(2)	yqiL(4)	28
IGAS-1128	ERS24266665	ERR16763493	80-89	F	2023-Q2	2023	West	0.064	0.125	0.016	0.125	0.064	S	S	S	S	S	1	None	Susceptible	1790766	147826	40	1	12.0		A-C4	NA	12	gki(5)	gtr(2)	murI(2)	mutS(82)	recP(6)	xpt(2)	yqiL(2)	242
IGAS-1129	ERS24266666	ERR16763494	30-39	F	2023-Q2	2023	West	0.064	0.125	0.016	0.125	0.032	S	S	S	S	S	1	None	Susceptible	1852152	209251	32	1	28.0		E4	NA	28	gki(11)	gtr(77)	murI(14)	mutS(5)	recP(9)	xpt(17)	yqiL(19)	458
IGAS-1130	ERS24266667	ERR16763495	0-9	F	2023-Q2	2023	West	0.032	0.125	0.016	0.125	0.032	S	S	S	S	S	1	None	Susceptible	1795842	203472	27	1	1.129		A-C3	M1UK	1	gki(4)	gtr(3)	murI(4)	mutS(4)	recP(4)	xpt(2)	yqiL(4)	28
IGAS-1131	ERS24266668	ERR16763496	0-9	M	2023-Q2	2023	East	0.032	0.125	0.016	0.125	0.032	S	S	S	S	S	1	None	Susceptible	1795318	203472	27	1	1.0		A-C3	M1UK	1	gki(4)	gtr(3)	murI(4)	mutS(4)	recP(4)	xpt(2)	yqiL(4)	28
IGAS-1132	ERS24266669	ERR16763497	70-79	M	2023-Q2	2023	North	0.032	0.064	0.008	0.125	0.032	S	S	S	S	S	1	None	Susceptible	1795887	118422	31	1	1.25		A-C3	M1glob	1	gki(4)	gtr(3)	murI(4)	mutS(4)	recP(4)	xpt(2)	yqiL(4)	28
IGAS-1133	ERS24266670	ERR16763498	0-9	F	2023-Q2	2023	West	0.064	0.125	0.016	0.25	0.064	S	S	S	S	S	1	None	Susceptible	1796183	203508	26	1	1.0		A-C3	M1UK	1	gki(4)	gtr(3)	murI(4)	mutS(4)	recP(4)	xpt(2)	yqiL(4)	28
IGAS-1134	ERS24266671	ERR16763499	50-59	M	2023-Q2	2023	East	0.064	0.125	0.016	0.125	0.032	S	S	S	S	S	1	None	Susceptible	1796102	203472	27	1	1.0		A-C3	M1UK	1	gki(4)	gtr(3)	murI(4)	mutS(4)	recP(4)	xpt(2)	yqiL(4)	28
IGAS-1135	ERS24266672	ERR16763500	40-49	F	2023-Q2	2023	West	0.032	0.125	0.016	0.125	0.032	S	S	S	S	S	1	None	Susceptible	1788140	98301	37	2	168.0	EMM203.4~	E2	NA	168	gki(51)	gtr(6)	murI(14)	mutS(26)	recP(43)	xpt(35)	yqiL(31)	1140
IGAS-1136	ERS24266673	ERR16763501	70-79	M	2023-Q2	2023	East	0.032	0.125	0.016	0.125	0.032	S	S	S	S	S	1	None	Susceptible	1795994	118422	29	1	1.0		A-C3	M1UK	1	gki(4)	gtr(3)	murI(4)	mutS(4)	recP(4)	xpt(2)	yqiL(4)	28
IGAS-1137	ERS24266674	ERR16763502	0-9	F	2023-Q2	2023	East	0.064	0.125	0.016	0.125	0.064	S	S	S	S	S	1	None	Susceptible	1795355	203501	26	1	1.0		A-C3	M1UK	1	gki(4)	gtr(3)	murI(4)	mutS(4)	recP(4)	xpt(2)	yqiL(4)	28
IGAS-1138	ERS24266675	ERR16763503	60-69	M	2023-Q2	2023	East	0.064	0.25	0.016	0.125	0.064	S	S	S	S	S	1	None	Susceptible	1796087	118422	29	1	1.129		A-C3	M1UK	1	gki(4)	gtr(3)	murI(4)	mutS(4)	recP(4)	xpt(2)	yqiL(4)	28
IGAS-1139	ERS24266676	ERR16763504	0-9	M	2022-Q4	2023	East	0.064	0.125	0.016	0.125	0.064	S	S	S	S	S	1	None	Susceptible	1751224	151900	32	2	89.0	EMM203.4	E4	NA	89	gki(16)	gtr(2)	murI(8)	mutS(3)	recP(1)	xpt(13)	yqiL(3)	101
IGAS-1140	ERS24266677	ERR16763505	50-59	M	2023-Q2	2023	East	0.064	0.25	0.016	0.25	0.064	S	S	S	S	S	1	None	Susceptible	1786753	147760	57	1	12.37		A-C4	NA	12	gki(5)	gtr(2)	murI(2)	mutS(82)	recP(6)	xpt(2)	yqiL(2)	242
IGAS-1141	ERS24266678	ERR16763506	70-79	F	2023-Q2	2023	East	0.064	0.125	0.016	0.125	0.125	S	S	S	S	S	1	None	Susceptible	1751635	162711	25	2	89.0	EMM203.4	E4	NA	89	gki(16)	gtr(2)	murI(8)	mutS(3)	recP(1)	xpt(13)	yqiL(3)	101
IGAS-1142	ERS24266679	ERR16763507	60-69	M	2023-Q2	2023	North	0.064	0.125	0.016	0.125	0.064	S	S	S	S	S	1	None	Susceptible	1795911	118422	32	1	1.25		A-C3	M1glob	1	gki(4)	gtr(3)	murI(4)	mutS(4)	recP(4)	xpt(2)	yqiL(4)	28
IGAS-1143	ERS24266680	ERR16763508	60-69	F	2023-Q2	2023	West	0.032	0.125	0.016	0.125	0.032	S	S	S	S	S	1	None	Susceptible	1815160	207200	30	1	28.0		E4	NA	28	gki(11)	gtr(6)	murI(14)	mutS(5)	recP(9)	xpt(17)	yqiL(19)	52
IGAS-1144	ERS24266681	ERR16763509	60-69	M	2023-Q2	2023	West	0.032	0.064	0.008	0.125	0.032	S	S	S	S	S	1	None	Susceptible	1852238	88197	77	2	87.0	EMM159.0~*	E3	NA	87	gki(13)	gtr(3)	murI(10)	mutS(12)	recP(20)	xpt(2)	yqiL(3)	62
IGAS-1145	ERS24266682	ERR16763510	80-89	F	2023-Q2	2023	West	0.064	0.125	0.016	0.25	0.064	S	S	S	S	S	1	None	Susceptible	1709997	155757	21	2	89.0	EMM203.4	E4	NA	89	gki(16)	gtr(2)	murI(8)	mutS(3)	recP(1)	xpt(13)	yqiL(3)	101
IGAS-1146	ERS24266683	ERR16763511	30-39	F	2023-Q2	2023	South	0.064	0.125	0.016	0.25	0.064	S	S	S	S	S	1	None	Susceptible	1790561	93798	42	1	12.37		A-C4	NA	12	gki(5)	gtr(2)	murI(2)	mutS(6)	recP(6)	xpt(2)	yqiL(2)	36
IGAS-1147	ERS24266684	ERR16763512	80-89	M	2023-Q2	2023	East	0.064	0.125	0.016	0.125	0.064	S	S	S	S	S	1	None	Susceptible	1876100	106153	50	2	4.19	EMM156.0*	E1	NA	4	gki(5)	gtr(11)	murI(8)	mutS(5)	recP(15)	xpt(2)	yqiL(1)	39
IGAS-1148	ERS24266685	ERR16763513	30-39	M	2023-Q2	2023	Mid	0.064	2	0.016	8	0.064	S	R	S	R	S	1	erm(A), tet(O)	MLS, tetracycline	1926769	248438	40	2	77.0	EMM159.0*	E4	NA	77	gki(13)	gtr(6)	murI(2)	mutS(3)	recP(23)	xpt(3)	yqiL(11)	63
IGAS-1149	ERS24266686	ERR16763514	40-49	F	2023-Q2	2023	Mid	0.032	0.125	0.016	0.125	0.064	S	S	S	S	S	1	None	Susceptible	1795686	118437	28	1	1.0		A-C3	M1UK	1	gki(4)	gtr(3)	murI(4)	mutS(4)	recP(4)	xpt(2)	yqiL(4)	28
IGAS-1150	ERS24266687	ERR16763515	10-19	M	2023-Q2	2023	Mid	0.064	0.125	0.016	0.125	0.125	S	S	S	S	S	1	None	Susceptible	1859022	98520	43	1	12.0		A-C4	NA	12	gki(5)	gtr(2)	murI(2)	mutS(6)	recP(6)	xpt(2)	yqiL(2)	36
IGAS-1151	ERS24266688	ERR16763516	60-69	M	2023-Q2	2023	East	0.064	0.125	0.016	0.125	0.064	S	S	S	S	S	1	None	Susceptible	1796014	118422	28	1	1.129		A-C3	M1UK	1	gki(4)	gtr(3)	murI(4)	mutS(4)	recP(4)	xpt(2)	yqiL(4)	28
IGAS-1152	ERS24266689	ERR16763517	60-69	M	2023-Q2	2023	South	0.064	0.125	0.016	0.125	0.064	S	S	S	S	S	1	None	Susceptible	1796141	203459	26	1	1.0		A-C3	M1UK	1	gki(4)	gtr(3)	murI(4)	mutS(4)	recP(4)	xpt(2)	yqiL(4)	28
IGAS-1153	ERS24266690	ERR16763518	0-9	M	2023-Q2	2023	West	0.064	0.064	0.016	0.125	0.032	S	S	S	S	S	1	None	Susceptible	1847885	88864	64	2	87.0	EMM159.0~*	E3	NA	87	gki(13)	gtr(3)	murI(10)	mutS(12)	recP(20)	xpt(2)	yqiL(3)	62
IGAS-1154	ERS24266691	ERR16763519	50-59	M	2023-Q2	2023	West	0.064	0.125	0.016	0.125	0.064	S	S	S	S	S	1	None	Susceptible	1789481	147513	43	1	12.37		A-C4	NA	12	gki(5)	gtr(2)	murI(2)	mutS(82)	recP(6)	xpt(2)	yqiL(2)	242
IGAS-1155	ERS24266692	ERR16763520	0-9	M	2023-Q2	2023	East	0.064	0.125	0.016	0.125	0.032	S	S	S	S	S	1	None	Susceptible	1899859	213357	32	1	28.0		E4	NA	28	gki(11)	gtr(77)	murI(14)	mutS(5)	recP(9)	xpt(17)	yqiL(19)	458
IGAS-1156	ERS24266693	ERR16763521	60-69	M	2023-Q2	2023	East	0.032	0.064	0.008	0.125	0.064	S	S	S	S	S	1	None	Susceptible	1851702	88197	70	2	87.0	EMM159.0~*	E3	NA	87	gki(13)	gtr(3)	murI(10)	mutS(12)	recP(20)	xpt(2)	yqiL(3)	62
IGAS-1157	ERS24266694	ERR16763522	30-39	F	2023-Q2	2023	East	0.064	0.125	0.016	0.25	0.032	S	S	S	S	S	1	None	Susceptible	1851760	97754	73	2	87.0	EMM159.0~*	E3	NA	87	gki(13)	gtr(3)	murI(10)	mutS(12)	recP(20)	xpt(2)	yqiL(3)	62
IGAS-1158	ERS24266695	ERR16763523	90-	F	2023-Q2	2023	East	0.032	0.064	0.016	0.125	0.032	S	S	S	S	S	1	None	Susceptible	1855252	97895	77	2	87.0	EMM159.0~*	E3	NA	87	gki(13)	gtr(3)	murI(10)	mutS(12)	recP(20)	xpt(2)	yqiL(3)	62
IGAS-1159	ERS24266696	ERR16763524	30-39	M	2023-Q2	2023	East	0.064	0.125	0.016	0.125	0.064	S	S	S	S	S	1	None	Susceptible	1795422	203459	27	1	1.0		A-C3	M1UK	1	gki(4)	gtr(3)	murI(4)	mutS(4)	recP(4)	xpt(2)	yqiL(4)	28
IGAS-1160	ERS24266697	ERR16763525	0-9	M	2023-Q2	2023	East	0.064	0.125	0.016	0.125	0.064	S	S	S	S	S	1	None	Susceptible	1832766	114006	35	1	1.0		A-C3	M1glob	1	gki(4)	gtr(3)	murI(4)	mutS(4)	recP(4)	xpt(2)	yqiL(4)	28
IGAS-1161	ERS24266698	ERR16763526	30-39	F	2023-Q2	2023	East	0.064	0.125	0.016	0.125	0.064	S	S	S	S	S	1	None	Susceptible	1777796	162754	32	2	4.0	EMM156.0*	E1	NA	4	gki(5)	gtr(11)	murI(8)	mutS(5)	recP(15)	xpt(2)	yqiL(1)	39
IGAS-1162	ERS24266699	ERR16763527	80-89	F	2023-Q2	2023	East	>256	>256	0.016	32	0.032	R	R	S	R	S	1	erm(B), tet(M)	MLS, tetracycline	1842271	194437	25	2	169.3	EMM164.2~*	E4	NA	169	gki(11)	gtr(6)	murI(22)	mutS(7)	recP(9)	xpt(2)	yqiL(17)	53
IGAS-1163	ERS24266700	ERR16763528	80-89	M	2023-Q2	2023	West	0.064	0.125	0.016	0.25	0.064	S	S	S	S	S	1	None	Susceptible	1789480	147825	43	1	12.1		A-C4	NA	12	gki(5)	gtr(2)	murI(2)	mutS(6)	recP(6)	xpt(2)	yqiL(2)	36
